# Supplementary material for: 2-Benzenesulfonamidobenzoic acid
Source: Acta Crystallogr Sect E Struct Rep Online. 2009 May 14;65(Pt 6):o1246–7. doi: 10.1107/S1600536809016900 (PMC2969753; doi:10.1107/S1600536809016900)
Supplement: Supplementary file 1 [file e-65-o1246-sup1.cif]

##############################################################################
###                                                                        ###
###        Electronic paper (Acta Crystallographica Section E)             ###
###                                                                        ###
##############################################################################
#                                                                            #
# This CIF contains the data in a paper accepted for publication in Acta     #
# Crystallographica Section E. It conforms to the requirements of Notes      #
# for Authors for Section E, and has been peer reviewed under the auspices   #
# of the IUCr Commission on Journals.                                        #
#                                                                            #
# Full details of the Crystallographic Information File format               #
# are given in the paper "The Crystallographic Information File (CIF):       #
# a New Standard Archive File for Crystallography" by S. R. Hall, F. H.      #
# Allen and I. D. Brown [Acta Cryst. (1991), A47, 655-685].                  #
#                                                                            #
# The current version of the core CIF dictionary is obtainable from          #
# ftp://ftp.iucr.org/pub/cif_core.dic. The current version number is 2.4.    #
#                                                                            #
# Software is freely available for graphical display of the structure(s) in  #
# this CIF.  For information consult the CIF home page http://www.iucr.org/  #
# cif/home.html                                                              #
#                                                                            #
# This file may be used for bona fide research purposes within the           #
# scientific community so long as proper attribution is given to the journal # 
# article from which it was obtained.                                        #
#                                                                            #
##############################################################################
                                             
data_global
_audit_creation_method     'PLATON <TABLE ACC> option'
_journal_date_recd_electronic     2009-05-05
_journal_date_accepted     2009-05-05
_journal_name_full     'Acta Crystallographica, Section E'
_journal_year     2009
_journal_volume     65
_journal_issue      6
_journal_page_first     o1246
_journal_page_last     o1247
_journal_paper_category     QO
_journal_coeditor_code     FJ2215
_publ_contact_author_name
;
Mehmet Akkurt
;
_publ_contact_author_address
; Department of Physics
  Faculty of Arts and Sciences
  Erciyes University
  38039 Kayseri
  Turkey
;
_publ_contact_author_email     'akkurt@erciyes.edu.tr'
_publ_contact_author_fax     '+90-352-4374933'
_publ_contact_author_phone     '+90-352-4374901 extra 33106'
_publ_section_title
;
2-Benzenesulfonamidobenzoic acid
;
loop_
    _publ_author_name
    _publ_author_address
    'Abdullah Mohamed Asiri'
;
Chemistry Department
Faculty of Science
King Abdul-Aziz University
PO Box 80203
Jeddah 21589
Saudi Arabia
;
    'Mehmet Akkurt'
; Department of Physics
  Faculty of Arts and Sciences
  Erciyes University
  38039 Kayseri
  Turkey
;
    'Salman A. Khan'
;
Chemistry Department
Faculty of Science
King Abdul-Aziz University
PO Box 80203
Jeddah 21589
Saudi Arabia
;
    'Muhammad Nadeem Arshad'
;
Department of Chemistry,
Government College University,
Lahore,
Pakistan
;
    'Islam Ullah Khan'
;
Department of Chemistry,
Government College University,
Lahore,
Pakistan
;
    'Hafiz Muhammad Adeel Sharif'
;
Department of Chemistry,
Government College University,
Lahore,
Pakistan
;
data_I
_chemical_name_systematic
;
2-Benzenesulfonamidobenzoic acid
;
_chemical_name_common     ?
_chemical_formula_moiety     'C13 H11 N O4 S'
_chemical_formula_sum     'C13 H11 N O4 S'
_chemical_formula_structural     ?
_chemical_formula_iupac     'C13 H11 N O4 S'
_chemical_formula_weight     277.30
_chemical_melting_point     ?
_symmetry_cell_setting     monoclinic
_symmetry_space_group_name_H-M     'C 2/c'
_symmetry_space_group_name_Hall     '-C 2yc'
loop_
    _symmetry_equiv_pos_site_id
    _symmetry_equiv_pos_as_xyz
    1 x,y,z
    2 -x,y,1/2-z
    3 -x,-y,-z
    4 x,-y,1/2+z
    5 1/2+x,1/2+y,z
    6 1/2-x,1/2+y,1/2-z
    7 1/2-x,1/2-y,-z
    8 1/2+x,1/2-y,1/2+z
_cell_length_a     27.271(3)
_cell_length_b     8.7223(9)
_cell_length_c     11.0077(10)
_cell_angle_alpha     90
_cell_angle_beta     106.149(3)
_cell_angle_gamma     90
_cell_volume     2515.0(4)
_cell_formula_units_Z     8
_cell_measurement_reflns_used     2374
_cell_measurement_theta_min     2.46
_cell_measurement_theta_max     23.39
_cell_measurement_temperature     296(2)
_cell_special_details
;
;
_exptl_crystal_description     'prism'
_exptl_crystal_colour     'brownish black'
_exptl_crystal_size_max     0.360
_exptl_crystal_size_mid     0.260
_exptl_crystal_size_min     0.110
_exptl_crystal_size_rad     ?
_exptl_crystal_density_diffrn     1.465
_exptl_crystal_density_meas     ?
_exptl_crystal_density_method     'Not Measured'
_exptl_crystal_F_000     1152
_exptl_absorpt_coefficient_mu     0.267
_exptl_absorpt_correction_type     'none'
_exptl_absorpt_process_details     ?
_exptl_special_details
;
;
_diffrn_ambient_temperature     296(2)
_diffrn_radiation_type     'MoK\a'
_diffrn_radiation_wavelength     0.71073
_diffrn_radiation_source     'sealed tube'
_diffrn_radiation_monochromator     'graphite'
_diffrn_measurement_device_type     'Bruker Kappa APEXII CCD area-detector'
_diffrn_measurement_method     '\f and \w scans'
_diffrn_reflns_number     12048
_diffrn_reflns_av_R_equivalents     0.0469
_diffrn_reflns_av_sigmaI/netI     0.0457
_diffrn_reflns_theta_min     2.46
_diffrn_reflns_theta_max     27.93
_diffrn_reflns_theta_full     27.93
_diffrn_measured_fraction_theta_max     0.988
_diffrn_measured_fraction_theta_full     0.988
_diffrn_reflns_limit_h_min     -35
_diffrn_reflns_limit_h_max     35
_diffrn_reflns_limit_k_min     -11
_diffrn_reflns_limit_k_max     11
_diffrn_reflns_limit_l_min     -14
_diffrn_reflns_limit_l_max     13
_diffrn_reflns_reduction_process
;
;
_diffrn_standards_number     0
_diffrn_standards_interval_count     .
_diffrn_standards_interval_time     .
_diffrn_standards_decay_%     ?
_refine_special_details
;
Refinement on <i>F</i>^2^ for ALL reflections except those flagged by the user
for potential systematic errors. Weighted <i>R</i>-factors <i>wR</i> and all
goodnesses of fit <i>S</i> are based on <i>F</i>^2^, conventional
<i>R</i>-factors <i>R</i> are based on <i>F</i>, with <i>F</i> set to zero for
negative <i>F</i>^2^. The observed criterion of <i>F</i>^2^ > \s(<i>F</i>^2^)
is used only for calculating -<i>R</i>-factor-obs <i>etc</i>. and is not
relevant to the choice of reflections for refinement. <i>R</i>-factors based
on <i>F</i>^2^ are statistically about twice as large as those based on
<i>F</i>, and <i>R</i>-factors based on ALL data will be even larger.
;
_reflns_number_total     2989
_reflns_number_gt     1824
_reflns_threshold_expression     I>2\s(I)
_refine_ls_structure_factor_coef     Fsqd
_refine_ls_matrix_type     full
_refine_ls_R_factor_all     0.0882
_refine_ls_R_factor_gt     0.0405
_refine_ls_wR_factor_gt     0.0854
_refine_ls_wR_factor_ref     0.1054
_refine_ls_goodness_of_fit_ref     0.999
_refine_ls_restrained_S_all     0.999
_refine_ls_number_reflns     2989
_refine_ls_number_parameters     173
_refine_ls_number_restraints     0
_refine_ls_number_constraints     ?
_refine_ls_hydrogen_treatment     'constr'
_refine_ls_weighting_scheme     'calc'
_refine_ls_weighting_details
         'calc w=1/[\s^2^(Fo^2^)+(0.0454P)^2^+0.6310P] where P=(Fo^2^+2Fc^2^)/3'
_atom_sites_solution_hydrogens     'geom'
_atom_sites_solution_primary     'direct'
_atom_sites_solution_secondary     'difmap'
_refine_ls_shift/su_max     0.000
_refine_ls_shift/su_mean     0.000
_refine_diff_density_max     0.338
_refine_diff_density_min     -0.251
_refine_ls_extinction_method     'none'
_refine_ls_abs_structure_details     ?
_refine_ls_abs_structure_Flack     .
loop_
    _atom_type_symbol
    _atom_type_description
    _atom_type_scat_dispersion_real
    _atom_type_scat_dispersion_imag
    _atom_type_scat_source
    S S 0.1246 0.1234 'International Tables Vol C Tables 4.2.6.8 and 6.1.1.4'
    O O 0.0106 0.0060 'International Tables Vol C Tables 4.2.6.8 and 6.1.1.4'
    N N 0.0061 0.0033 'International Tables Vol C Tables 4.2.6.8 and 6.1.1.4'
    H H 0.0000 0.0000 'International Tables Vol C Tables 4.2.6.8 and 6.1.1.4'
    C C 0.0033 0.0016 'International Tables Vol C Tables 4.2.6.8 and 6.1.1.4'
_computing_data_collection     'APEX2 (Bruker, 2007)'
_computing_cell_refinement     'SAINT2 (Bruker, 2007)'
_computing_data_reduction     'SAINT (Bruker, 2007)'
_computing_structure_solution     'SHELXS97 (Sheldrick, 2008)'
_computing_structure_refinement     'SHELXL97 (Sheldrick, 2008)'
_computing_molecular_graphics     'ORTEP-3 for Windows (Farrugia, 1997)'
_computing_publication_material
                                'WinGX (Farrugia, 1999) and PLATON (Spek, 2009)'
loop_
    _atom_site_type_symbol
    _atom_site_label
    _atom_site_fract_x
    _atom_site_fract_y
    _atom_site_fract_z
    _atom_site_U_iso_or_equiv
    _atom_site_thermal_displace_type
    _atom_site_calc_flag
    _atom_site_refinement_flags
    _atom_site_occupancy
    S S1 0.63178(2) 0.04792(6) 0.18228(5) 0.0404(2) Uani . . 1.000
    O O1 0.62113(5) -0.11217(17) 0.16769(14) 0.0535(6) Uani . . 1.000
    O O2 0.63031(6) 0.13887(18) 0.07397(13) 0.0533(5) Uani . . 1.000
    O O3 0.53363(5) 0.03052(18) 0.39985(13) 0.0483(5) Uani . . 1.000
    O O4 0.50843(6) 0.2115(2) 0.51125(16) 0.0590(6) Uani . . 1.000
    N N1 0.59038(6) 0.11156(19) 0.25095(17) 0.0454(6) Uani . . 1.000
    C C1 0.69269(7) 0.0708(2) 0.28988(18) 0.0392(7) Uani . . 1.000
    C C2 0.70663(9) -0.0206(3) 0.3954(2) 0.0588(9) Uani . . 1.000
    C C3 0.75548(12) -0.0093(4) 0.4738(2) 0.0771(11) Uani . . 1.000
    C C4 0.78960(10) 0.0910(4) 0.4466(3) 0.0750(10) Uani . . 1.000
    C C5 0.77546(9) 0.1822(3) 0.3430(3) 0.0721(11) Uani . . 1.000
    C C6 0.72658(9) 0.1735(3) 0.2632(2) 0.0553(8) Uani . . 1.000
    C C7 0.58485(7) 0.2638(2) 0.28900(18) 0.0380(6) Uani . . 1.000
    C C8 0.55742(7) 0.2911(2) 0.37784(18) 0.0399(7) Uani . . 1.000
    C C9 0.55267(9) 0.4409(3) 0.4151(2) 0.0557(8) Uani . . 1.000
    C C10 0.57274(10) 0.5620(3) 0.3654(2) 0.0649(10) Uani . . 1.000
    C C11 0.59832(10) 0.5339(3) 0.2762(2) 0.0581(9) Uani . . 1.000
    C C12 0.60453(9) 0.3876(3) 0.2386(2) 0.0491(8) Uani . . 1.000
    C C13 0.53286(7) 0.1656(3) 0.42990(19) 0.0436(7) Uani . . 1.000
    H H1 0.56950 0.04520 0.26590 0.0540 Uiso calc R 1.000
    H H2 0.68350 -0.08900 0.41350 0.0700 Uiso calc R 1.000
    H H3 0.76540 -0.07010 0.54590 0.0930 Uiso calc R 1.000
    H H4 0.49630 0.13700 0.53800 0.0890 Uiso calc R 1.000
    H H4A 0.82270 0.09660 0.49950 0.0900 Uiso calc R 1.000
    H H5 0.79880 0.25070 0.32560 0.0870 Uiso calc R 1.000
    H H6 0.71670 0.23620 0.19230 0.0660 Uiso calc R 1.000
    H H9 0.53540 0.45970 0.47550 0.0670 Uiso calc R 1.000
    H H10 0.56910 0.66170 0.39160 0.0780 Uiso calc R 1.000
    H H11 0.61160 0.61550 0.24100 0.0700 Uiso calc R 1.000
    H H12 0.62210 0.37080 0.17860 0.0590 Uiso calc R 1.000
loop_
    _atom_site_aniso_label
    _atom_site_aniso_U_11
    _atom_site_aniso_U_22
    _atom_site_aniso_U_33
    _atom_site_aniso_U_12
    _atom_site_aniso_U_13
    _atom_site_aniso_U_23
    S1 0.0407(3) 0.0349(3) 0.0494(3) -0.0008(2) 0.0191(2) -0.0065(2)
    O1 0.0497(9) 0.0363(9) 0.0768(11) -0.0047(7) 0.0212(8) -0.0151(8)
    O2 0.0633(10) 0.0550(10) 0.0458(8) 0.0050(8) 0.0220(7) 0.0022(7)
    O3 0.0485(9) 0.0503(10) 0.0520(9) -0.0019(7) 0.0236(7) 0.0001(7)
    O4 0.0627(11) 0.0616(11) 0.0651(10) 0.0020(9) 0.0383(8) -0.0051(9)
    N1 0.0422(10) 0.0327(10) 0.0695(12) -0.0042(8) 0.0294(8) -0.0062(9)
    C1 0.0426(11) 0.0361(12) 0.0444(11) -0.0018(9) 0.0212(9) -0.0038(9)
    C2 0.0610(16) 0.0687(18) 0.0498(13) -0.0095(13) 0.0208(12) 0.0077(12)
    C3 0.079(2) 0.096(2) 0.0506(15) 0.0031(17) 0.0085(14) 0.0086(14)
    C4 0.0488(15) 0.091(2) 0.0768(19) -0.0042(15) 0.0038(13) -0.0190(17)
    C5 0.0482(15) 0.072(2) 0.096(2) -0.0214(13) 0.0199(14) -0.0026(17)
    C6 0.0518(14) 0.0486(15) 0.0687(15) -0.0099(11) 0.0221(12) 0.0039(12)
    C7 0.0347(10) 0.0343(11) 0.0439(11) 0.0032(8) 0.0091(8) -0.0035(9)
    C8 0.0371(11) 0.0422(12) 0.0394(11) 0.0042(9) 0.0092(8) -0.0026(9)
    C9 0.0577(14) 0.0537(15) 0.0604(14) 0.0092(12) 0.0242(11) -0.0096(12)
    C10 0.0754(18) 0.0400(14) 0.0830(18) 0.0097(13) 0.0280(14) -0.0104(13)
    C11 0.0707(16) 0.0366(14) 0.0695(16) 0.0009(12) 0.0235(13) 0.0040(11)
    C12 0.0577(14) 0.0403(13) 0.0550(13) 0.0016(10) 0.0250(11) -0.0002(11)
    C13 0.0355(11) 0.0547(15) 0.0399(11) 0.0077(10) 0.0093(9) -0.0007(11)
_geom_special_details
;
Bond distances, angles <i>etc</i>. have been calculated using the rounded
fractional coordinates. All su's are estimated from the variances of the
(full) variance-covariance matrix. The cell e.s.d.'s are taken into account in
the estimation of distances, angles and torsion angles
;
loop_
    _geom_bond_atom_site_label_1
    _geom_bond_atom_site_label_2
    _geom_bond_site_symmetry_1
    _geom_bond_site_symmetry_2
    _geom_bond_distance
    _geom_bond_publ_flag
    S1 O1 . . 1.4262(16) no
    S1 O2 . . 1.4233(16) no
    S1 N1 . . 1.6213(18) no
    S1 C1 . . 1.763(2) no
    O3 C13 . . 1.226(3) no
    O4 C13 . . 1.318(3) no
    O4 H4 . . 0.8200 no
    N1 C7 . . 1.413(2) no
    N1 H1 . . 0.8600 no
    C1 C6 . . 1.376(3) no
    C1 C2 . . 1.372(3) no
    C2 C3 . . 1.375(4) no
    C3 C4 . . 1.370(5) no
    C4 C5 . . 1.356(4) no
    C5 C6 . . 1.380(4) no
    C7 C12 . . 1.388(3) no
    C7 C8 . . 1.407(3) no
    C8 C13 . . 1.479(3) no
    C8 C9 . . 1.386(3) no
    C9 C10 . . 1.372(4) no
    C10 C11 . . 1.375(4) no
    C11 C12 . . 1.367(4) no
    C2 H2 . . 0.9300 no
    C3 H3 . . 0.9300 no
    C4 H4A . . 0.9300 no
    C5 H5 . . 0.9300 no
    C6 H6 . . 0.9300 no
    C9 H9 . . 0.9300 no
    C10 H10 . . 0.9300 no
    C11 H11 . . 0.9300 no
    C12 H12 . . 0.9300 no
loop_
    _geom_contact_atom_site_label_1
    _geom_contact_atom_site_label_2
    _geom_contact_distance
    _geom_contact_site_symmetry_1
    _geom_contact_site_symmetry_2
    _geom_contact_publ_flag
    S1 H12 2.8300 . . no
    O1 C13 3.059(3) . 4_554 no
    O1 C5 3.372(3) . 6_645 no
    O1 O4 3.197(2) . 4_554 no
    O2 C12 3.032(3) . . no
    O2 C2 3.396(3) . 4_554 no
    O2 O3 3.162(2) . 4_554 no
    O3 O2 3.162(2) . 4_555 no
    O3 O4 2.712(2) . 3_656 no
    O3 C13 3.408(3) . 3_656 no
    O3 N1 2.644(2) . . no
    O4 O3 2.712(2) . 3_656 no
    O4 O1 3.197(2) . 4_555 no
    O1 H5 2.4700 . 6_645 no
    O1 H2 2.7700 . . no
    O1 H11 2.5500 . 1_545 no
    O2 H2 2.6200 . 4_554 no
    O2 H6 2.5000 . . no
    O2 H10 2.8200 . 4_564 no
    O2 H12 2.3700 . . no
    O3 H1 2.9000 . 2_655 no
    O3 H4 1.8900 . 3_656 no
    O3 H1 1.9900 . . no
    O4 H10 2.8500 . 3_666 no
    O4 H9 2.3500 . . no
    N1 O3 2.644(2) . . no
    N1 C13 3.429(3) . 2_655 no
    C2 O2 3.396(3) . 4_555 no
    C5 O1 3.372(3) . 6_655 no
    C7 C13 3.541(3) . 2_655 no
    C8 C8 3.581(3) . 2_655 no
    C12 O2 3.032(3) . . no
    C13 O3 3.408(3) . 3_656 no
    C13 C7 3.541(3) . 2_655 no
    C13 O1 3.059(3) . 4_555 no
    C13 N1 3.429(3) . 2_655 no
    C6 H3 3.0100 . 4_554 no
    C9 H9 3.1000 . 3_666 no
    C11 H4A 3.0100 . 7_656 no
    C12 H4A 3.0100 . 7_656 no
    C13 H1 2.5200 . . no
    C13 H4 2.8100 . 3_656 no
    H1 O3 1.9900 . . no
    H1 C13 2.5200 . . no
    H1 O3 2.9000 . 2_655 no
    H2 O1 2.7700 . . no
    H2 O2 2.6200 . 4_555 no
    H3 C6 3.0100 . 4_555 no
    H4 O3 1.8900 . 3_656 no
    H4 C13 2.8100 . 3_656 no
    H4 H4 2.5600 . 3_656 no
    H4A C11 3.0100 . 7_656 no
    H4A C12 3.0100 . 7_656 no
    H5 O1 2.4700 . 6_655 no
    H6 O2 2.5000 . . no
    H9 O4 2.3500 . . no
    H9 C9 3.1000 . 3_666 no
    H9 H9 2.2600 . 3_666 no
    H10 O4 2.8500 . 3_666 no
    H10 O2 2.8200 . 4_565 no
    H11 O1 2.5500 . 1_565 no
    H12 S1 2.8300 . . no
    H12 O2 2.3700 . . no
loop_
    _geom_angle_atom_site_label_1
    _geom_angle_atom_site_label_2
    _geom_angle_atom_site_label_3
    _geom_angle_site_symmetry_1
    _geom_angle_site_symmetry_2
    _geom_angle_site_symmetry_3
    _geom_angle
    _geom_angle_publ_flag
    O1 S1 O2 . . . 119.60(9) no
    O1 S1 N1 . . . 103.97(9) no
    O1 S1 C1 . . . 108.11(9) no
    O2 S1 N1 . . . 109.80(10) no
    O2 S1 C1 . . . 107.54(9) no
    N1 S1 C1 . . . 107.23(9) no
    C13 O4 H4 . . . 109.00 no
    S1 N1 C7 . . . 127.27(14) no
    C7 N1 H1 . . . 116.00 no
    S1 N1 H1 . . . 116.00 no
    C2 C1 C6 . . . 121.0(2) no
    S1 C1 C2 . . . 119.36(16) no
    S1 C1 C6 . . . 119.58(15) no
    C1 C2 C3 . . . 118.8(2) no
    C2 C3 C4 . . . 120.5(3) no
    C3 C4 C5 . . . 120.5(3) no
    C4 C5 C6 . . . 120.1(3) no
    C1 C6 C5 . . . 119.2(2) no
    C8 C7 C12 . . . 119.04(18) no
    N1 C7 C12 . . . 121.84(19) no
    N1 C7 C8 . . . 119.10(16) no
    C7 C8 C9 . . . 118.47(18) no
    C7 C8 C13 . . . 121.97(17) no
    C9 C8 C13 . . . 119.55(19) no
    C8 C9 C10 . . . 121.8(2) no
    C9 C10 C11 . . . 119.0(2) no
    C10 C11 C12 . . . 120.9(2) no
    C7 C12 C11 . . . 120.7(2) no
    O3 C13 O4 . . . 121.7(2) no
    O3 C13 C8 . . . 124.28(18) no
    O4 C13 C8 . . . 114.0(2) no
    C1 C2 H2 . . . 121.00 no
    C3 C2 H2 . . . 121.00 no
    C2 C3 H3 . . . 120.00 no
    C4 C3 H3 . . . 120.00 no
    C3 C4 H4A . . . 120.00 no
    C5 C4 H4A . . . 120.00 no
    C4 C5 H5 . . . 120.00 no
    C6 C5 H5 . . . 120.00 no
    C1 C6 H6 . . . 120.00 no
    C5 C6 H6 . . . 120.00 no
    C8 C9 H9 . . . 119.00 no
    C10 C9 H9 . . . 119.00 no
    C9 C10 H10 . . . 120.00 no
    C11 C10 H10 . . . 120.00 no
    C10 C11 H11 . . . 120.00 no
    C12 C11 H11 . . . 120.00 no
    C7 C12 H12 . . . 120.00 no
    C11 C12 H12 . . . 120.00 no
loop_
    _geom_torsion_atom_site_label_1
    _geom_torsion_atom_site_label_2
    _geom_torsion_atom_site_label_3
    _geom_torsion_atom_site_label_4
    _geom_torsion_site_symmetry_1
    _geom_torsion_site_symmetry_2
    _geom_torsion_site_symmetry_3
    _geom_torsion_site_symmetry_4
    _geom_torsion
    _geom_torsion_publ_flag
    O1 S1 N1 C7 . . . . 178.91(17) no
    O2 S1 N1 C7 . . . . -52.0(2) no
    C1 S1 N1 C7 . . . . 64.56(19) no
    O1 S1 C1 C2 . . . . -40.9(2) no
    O2 S1 C1 C2 . . . . -171.34(17) no
    N1 S1 C1 C2 . . . . 70.63(19) no
    O1 S1 C1 C6 . . . . 135.31(17) no
    O2 S1 C1 C6 . . . . 4.9(2) no
    N1 S1 C1 C6 . . . . -113.14(18) no
    S1 N1 C7 C8 . . . . -161.98(16) no
    S1 N1 C7 C12 . . . . 19.8(3) no
    S1 C1 C2 C3 . . . . 175.4(2) no
    C2 C1 C6 C5 . . . . 1.1(3) no
    C6 C1 C2 C3 . . . . -0.8(4) no
    S1 C1 C6 C5 . . . . -175.07(19) no
    C1 C2 C3 C4 . . . . -0.3(4) no
    C2 C3 C4 C5 . . . . 1.0(5) no
    C3 C4 C5 C6 . . . . -0.7(5) no
    C4 C5 C6 C1 . . . . -0.4(4) no
    N1 C7 C8 C9 . . . . 179.46(19) no
    N1 C7 C8 C13 . . . . -1.8(3) no
    C12 C7 C8 C9 . . . . -2.3(3) no
    C12 C7 C8 C13 . . . . 176.42(19) no
    N1 C7 C12 C11 . . . . 179.5(2) no
    C8 C7 C12 C11 . . . . 1.3(3) no
    C7 C8 C9 C10 . . . . 1.7(3) no
    C13 C8 C9 C10 . . . . -177.0(2) no
    C7 C8 C13 O3 . . . . -1.0(3) no
    C7 C8 C13 O4 . . . . -179.52(18) no
    C9 C8 C13 O3 . . . . 177.7(2) no
    C9 C8 C13 O4 . . . . -0.8(3) no
    C8 C9 C10 C11 . . . . -0.1(4) no
    C9 C10 C11 C12 . . . . -1.0(4) no
    C10 C11 C12 C7 . . . . 0.4(4) no
loop_
    _geom_hbond_atom_site_label_D
    _geom_hbond_atom_site_label_H
    _geom_hbond_atom_site_label_A
    _geom_hbond_site_symmetry_A
    _geom_hbond_distance_DH
    _geom_hbond_distance_HA
    _geom_hbond_distance_DA
    _geom_hbond_angle_DHA
    _geom_hbond_publ_flag
    N1 H1 O3 . 0.8600 1.9900 2.644(2) 132.00 yes
    O4 H4 O3 3_656 0.8200 1.8900 2.712(2) 178.00 yes
    C5 H5 O1 6_655 0.9300 2.4700 3.372(3) 162.00 yes
    C6 H6 O2 . 0.9300 2.5000 2.878(3) 104.00 yes
    C9 H9 O4 . 0.9300 2.3500 2.700(3) 102.00 yes
    C11 H11 O1 1_565 0.9300 2.5500 3.429(3) 159.00 yes
    C12 H12 O2 . 0.9300 2.3700 3.032(3) 128.00 yes
    C4 H4A Cg2 7_656 0.93 2.84 3.765(3) 174 yes
