# Supplementary material for: 2-Benzenesulfonamidobenzoic acid
Source: Acta Crystallogr Sect E Struct Rep Online. 2009 May 14;65(Pt 6):o1246–7. doi: 10.1107/S1600536809016900 (PMC2969753; doi:10.1107/S1600536809016900)
Supplement: Supplementary file 2 [file e-65-o1246-Isup2.hkl]

#
# h,k,l, Fc-squared, Fo-squared, sigma(Fo-squared) and status flag
#
data_I
_shelx_title ' NT-3 in C2/c'
_shelx_refln_list_code          4
_shelx_F_calc_maximum      428.15
_exptl_crystal_F_000      1152.00
_reflns_d_resolution_high  0.7587
 
loop_
 _symmetry_equiv_pos_as_xyz
 'x, y, z'
 '-x, y, -z+1/2'
 'x+1/2, y+1/2, z'
 '-x+1/2, y+1/2, -z+1/2'
 '-x, -y, -z'
 'x, -y, z-1/2'
 '-x+1/2, -y+1/2, -z'
 'x+1/2, -y+1/2, z-1/2'
 
_cell_length_a    27.2709
_cell_length_b     8.7223
_cell_length_c    11.0077
_cell_angle_alpha  90.000
_cell_angle_beta  106.149
_cell_angle_gamma  90.000
 
_shelx_F_squared_multiplier     1.000
 
loop_
 _refln_index_h
 _refln_index_k
 _refln_index_l
 _refln_F_squared_calc
 _refln_F_squared_meas
 _refln_F_squared_sigma
 _refln_observed_status
   4   0   0     3838.86     3785.38     84.34 o
   6   0   0    25862.95    24410.21    495.97 o
   8   0   0    12645.53    11720.18    248.59 o
  10   0   0     2818.04     2848.90    111.57 o
  12   0   0    20549.87    19641.57    375.16 o
  14   0   0     1365.90     1227.33     48.39 o
  16   0   0      977.96      824.65     43.48 o
  18   0   0     1657.01     1809.34     67.57 o
  20   0   0     1226.41     1333.80     61.98 o
  22   0   0     2082.74     2117.48     81.00 o
  24   0   0      994.57     1125.54     80.78 o
  26   0   0      523.98      566.07     53.09 o
  28   0   0      306.05      350.53     49.00 o
  30   0   0      490.89      593.06    154.77 o
  32   0   0      322.56      352.56     57.02 o
  34   0   0       15.44        2.08     45.17 o
   1   1   0    15154.28    15814.07    168.84 o
   3   1   0    12601.95    12634.14    130.18 o
   5   1   0     1680.60     1645.12     33.44 o
   7   1   0    33483.11    32489.64    362.19 o
   9   1   0     4254.64     4309.15     64.10 o
  11   1   0     6829.98     6477.16     84.69 o
  13   1   0     6733.70     6855.27    103.88 o
  15   1   0     4548.15     4537.72    130.76 o
  17   1   0      872.83      923.03     40.01 o
  19   1   0     7654.56     7793.48    150.32 o
  21   1   0        9.74        9.89     18.93 o
  23   1   0     1855.06     1962.14     48.45 o
  25   1   0      237.79      275.64     25.33 o
  27   1   0      291.98      305.36     32.42 o
  29   1   0       14.58       27.86     26.83 o
  31   1   0      768.93      840.05     48.98 o
  33   1   0        3.01      -22.10     29.68 o
   0   2   0    29548.45    29871.38    354.33 o
   2   2   0     2989.43     2968.03     28.97 o
   4   2   0    10332.60     9557.81     89.79 o
   6   2   0      492.24      465.79     15.02 o
   8   2   0      208.47      218.90     17.63 o
  10   2   0      861.60      728.15     43.71 o
  12   2   0     7999.86     7522.71    134.66 o
  14   2   0     1046.09     1038.30     29.17 o
  16   2   0      696.46      713.18     25.46 o
  18   2   0     3047.34     3094.54     52.33 o
  20   2   0        0.63      -15.44     15.44 o
  22   2   0       17.95       -0.47     17.38 o
  24   2   0      326.82      319.93     41.47 o
  26   2   0      493.45      463.17     35.45 o
  28   2   0       22.45       42.50     25.89 o
  30   2   0      419.59      399.51     38.77 o
  32   2   0        8.12      -28.68     28.68 o
  34   2   0      163.28      221.83     47.25 o
   1   3   0      946.85      897.84     21.32 o
   3   3   0     2199.62     1985.38     29.55 o
   7   3   0      757.04      810.29     25.65 o
   9   3   0     1082.09     1110.11     31.05 o
  11   3   0     1373.53     1214.62     33.43 o
  13   3   0      822.78      760.52     33.65 o
  15   3   0      720.03      758.15     35.97 o
  17   3   0      354.90      354.79     41.02 o
  19   3   0        0.98        3.56     15.02 o
  21   3   0       40.94        6.59     15.89 o
  23   3   0       52.81       79.31     27.32 o
  25   3   0      109.48      136.91     31.45 o
  27   3   0       58.09       39.96     30.27 o
  29   3   0       33.12        7.11     26.28 o
  31   3   0       11.78       38.90     29.62 o
  33   3   0       42.89        4.55     35.69 o
   0   4   0       23.60       50.96     18.30 o
   2   4   0      575.91      657.92     24.15 o
   4   4   0     7921.70     8825.35    137.16 o
   6   4   0      125.18      102.04     14.46 o
   8   4   0     1091.53     1294.41     35.08 o
  10   4   0     1119.58     1181.13     38.67 o
  12   4   0      652.90      683.29     28.85 o
  14   4   0      248.13      286.28     22.13 o
  16   4   0        9.53      -15.30     15.30 o
  18   4   0      321.96      337.64     26.90 o
  20   4   0      175.99      170.50     24.04 o
  22   4   0       15.03       45.82     21.37 o
  24   4   0       19.52       30.53     23.20 o
  26   4   0       55.47       52.31     25.47 o
  28   4   0        0.62      -28.20     32.23 o
  30   4   0       14.93        7.59     28.22 o
  32   4   0       23.08      -14.35     26.35 o
   1   5   0        0.15        0.68     13.49 o
   3   5   0     1848.49     1907.12     49.12 o
   5   5   0     5281.79     5466.74    102.51 o
   7   5   0      224.22      230.07     19.23 o
   9   5   0       57.72       85.02     16.89 o
  11   5   0       49.50       29.11     16.58 o
  13   5   0        0.86       -9.78     15.87 o
  15   5   0        9.75      -16.75     16.75 o
  17   5   0      329.69      341.19     33.69 o
  19   5   0      270.14      270.10     27.11 o
  21   5   0      103.48       96.90     23.78 o
  23   5   0        0.09      -20.59     20.59 o
  25   5   0        0.36       -0.22     22.98 o
  27   5   0      172.03      166.62     30.39 o
  29   5   0      389.90      364.05     38.63 o
  31   5   0       14.19       -7.00     31.69 o
   0   6   0      527.87      579.65     57.71 o
   2   6   0      250.94      270.59     21.30 o
   4   6   0     2717.42     2890.12     67.60 o
   6   6   0      105.41       49.31     22.06 o
   8   6   0      363.74      385.02     30.74 o
  10   6   0      836.07      760.40     34.10 o
  12   6   0       95.96       85.00     21.83 o
  14   6   0       81.26       88.27     25.94 o
  16   6   0      466.18      541.46     32.98 o
  18   6   0       68.55       58.30     22.54 o
  20   6   0       59.09       90.20     23.89 o
  22   6   0        3.84      -21.85     21.85 o
  24   6   0       68.30       48.75     25.42 o
  26   6   0       12.33       33.29     26.10 o
  28   6   0      100.88      121.60     51.40 o
   1   7   0      289.21      283.81     23.92 o
   3   7   0      212.01      255.80     28.00 o
   5   7   0      282.04      303.21     28.90 o
   7   7   0     1438.23     1447.33     52.58 o
   9   7   0      495.52      551.21     37.35 o
  11   7   0      179.78      129.00     31.16 o
  13   7   0       35.17       -2.28     20.18 o
  15   7   0      118.86      136.34     25.08 o
  17   7   0       12.29      -20.19     20.19 o
  19   7   0       34.01       18.12     23.23 o
  21   7   0       54.95       54.59     25.09 o
  23   7   0        0.63        1.57     30.47 o
  25   7   0        5.90      -25.41     25.41 o
  27   7   0        1.60        2.49     29.22 o
   0   8   0      539.24      622.13     45.13 o
   2   8   0        8.42      -22.64     22.64 o
   4   8   0      138.50      112.51     26.39 o
   6   8   0      211.97      223.92     29.34 o
   8   8   0       38.56       38.49     26.47 o
  10   8   0      513.80      509.66     38.90 o
  12   8   0      448.53      461.54     43.19 o
  14   8   0      364.38      364.92     41.98 o
  16   8   0      285.43      230.14     31.06 o
  18   8   0        0.12       18.63     28.00 o
  20   8   0       63.65       72.40     28.16 o
  22   8   0      103.23      101.03     53.88 o
  24   8   0       62.03       35.79     38.56 o
   1   9   0       68.83       56.38     26.73 o
   3   9   0      396.73      408.25     35.13 o
   5   9   0        0.40       -4.09     24.17 o
   7   9   0      227.60      212.41     31.22 o
   9   9   0       17.38       18.11     27.10 o
  11   9   0      574.10      640.91     50.15 o
  13   9   0       76.85       10.81     31.48 o
  15   9   0       51.89       69.91     34.70 o
  17   9   0        9.58      -19.04     39.58 o
  19   9   0      277.57      273.57     46.07 o
  21   9   0       34.10       24.59     59.78 o
   0  10   0      381.25      420.97     66.28 o
   2  10   0        1.80      -19.12     26.73 o
   4  10   0      358.36      467.70     55.55 o
   6  10   0       36.07       17.06     28.01 o
   8  10   0       98.69      139.20     32.82 o
  10  10   0      202.55      120.62     48.21 o
  12  10   0      215.62      200.02     53.41 o
  14  10   0      120.98      148.68     78.21 o
  16  10   0       83.18       30.25     40.17 o
   1  11   0       24.68       55.69     51.58 o
   3  11   0      163.37      256.00     77.44 o
   5  11   0        3.82       44.22     43.32 o
   7  11   0      543.00      632.74     72.55 o
   9  11   0       59.24       71.77     38.81 o
 -35   1   1      115.96      140.82     44.91 o
 -33   1   1        1.84       23.21     37.61 o
 -31   1   1        7.40        9.57     24.07 o
 -29   1   1        1.58       -1.52     24.07 o
 -27   1   1       52.06       35.92     20.86 o
 -25   1   1       65.59       81.54     23.19 o
 -23   1   1      444.89      499.30     31.07 o
 -21   1   1     1624.53     1619.92     47.09 o
 -19   1   1       76.67       52.00     17.46 o
 -17   1   1     1964.33     1974.39     46.96 o
 -15   1   1       82.37       69.69     14.74 o
 -13   1   1      643.35      619.70     26.04 o
 -11   1   1     1243.62     1309.84     31.07 o
  -9   1   1        0.10        7.60     10.35 o
  -7   1   1     2016.12     1840.34     26.12 o
  -5   1   1     3456.41     3608.51     43.37 o
  -3   1   1        0.16       -3.46      3.46 o
  -1   1   1    27855.49    27758.89    545.33 o
   1   1   1     8772.47     8621.49     75.50 o
   3   1   1      459.54      453.52      9.58 o
   5   1   1    30814.96    30344.40    335.95 o
   7   1   1    12090.27    12273.12    130.11 o
   9   1   1      245.50      229.39     10.61 o
  11   1   1     1017.56      928.48     30.10 o
  13   1   1      184.00      188.17     20.07 o
  15   1   1      238.01      255.36     15.69 o
  17   1   1        0.01       -3.00     11.02 o
  19   1   1      838.74      879.91     36.82 o
  21   1   1      105.86       81.67     28.59 o
  23   1   1      106.31      104.22     24.28 o
  25   1   1        4.05       23.65     23.54 o
  27   1   1      253.83      279.27     35.45 o
  29   1   1       40.53       55.34     28.90 o
  31   1   1      118.64      123.04     34.80 o
  33   1   1        4.12      -30.32     30.32 o
 -34   2   1       35.08       42.43     31.79 o
 -32   2   1      102.82       59.05     32.34 o
 -30   2   1      390.19      410.31     52.50 o
 -28   2   1       12.52        1.78     24.11 o
 -26   2   1      241.16      263.99     43.61 o
 -24   2   1      735.51      726.44     34.53 o
 -22   2   1     1745.48     1714.89     47.37 o
 -20   2   1      825.51      855.54     33.25 o
 -18   2   1     2475.33     2667.22     46.67 o
 -16   2   1     1210.83     1188.18     33.31 o
 -14   2   1     7840.98     7496.72    114.33 o
 -12   2   1     2795.98     2988.08     53.08 o
 -10   2   1      199.03      177.87     10.99 o
  -8   2   1      553.31      448.84     17.97 o
  -6   2   1       14.42       17.08      6.50 o
  -4   2   1     7155.26     7651.14     72.49 o
  -2   2   1     9973.53    10514.33     89.83 o
   0   2   1    23031.10    23358.00    197.22 o
   2   2   1       15.53       27.06      7.86 o
   4   2   1     2904.61     2693.89     34.47 o
   6   2   1     1355.94     1222.03     24.75 o
   8   2   1      613.09      638.70     19.92 o
  10   2   1      250.98      261.22     20.95 o
  12   2   1     3695.47     3469.56     62.70 o
  14   2   1        9.63       -8.98     11.93 o
  16   2   1       73.44      105.77     18.30 o
  18   2   1     1924.42     1893.09     46.10 o
  20   2   1      413.04      439.32     20.69 o
  22   2   1      998.74     1065.72     45.51 o
  24   2   1      874.66      964.80     48.89 o
  26   2   1        5.63       -7.66     22.86 o
  28   2   1      203.05      192.76     31.33 o
  30   2   1      137.30      102.49     33.08 o
  32   2   1       29.59      -27.90     30.80 o
 -33   3   1      256.44      287.30     37.78 o
 -31   3   1      163.21      152.68     32.15 o
 -29   3   1      196.69      160.53     34.69 o
 -27   3   1      228.75      150.15     33.09 o
 -25   3   1      589.27      580.49     42.19 o
 -23   3   1        9.14        6.55     23.12 o
 -21   3   1     1424.70     1371.07     40.15 o
 -19   3   1     1909.96     1906.19     58.80 o
 -17   3   1     2527.65     2465.27     50.70 o
 -15   3   1        8.14        4.48     15.53 o
 -13   3   1      914.74      946.31     35.95 o
 -11   3   1       48.62       19.28     19.58 o
  -9   3   1       19.25        7.29      8.70 o
  -7   3   1    10668.12    10827.92    124.94 o
  -5   3   1      773.21      867.12     21.32 o
  -3   3   1     5920.48     6213.59     70.10 o
  -1   3   1      230.94      236.22     11.55 o
   1   3   1     3480.03     3141.53     38.72 o
   3   3   1      132.16      136.41     11.69 o
   7   3   1      290.90      312.87     18.59 o
   9   3   1      769.71      764.92     30.72 o
  11   3   1     2286.64     2092.61     46.30 o
  13   3   1     1194.76     1226.28     36.33 o
  15   3   1      728.12      664.61     28.96 o
  17   3   1      790.71      790.94     31.81 o
  19   3   1      280.05      262.00     23.23 o
  21   3   1      344.18      333.71     24.96 o
  23   3   1      531.62      614.84     44.76 o
  25   3   1        0.46       25.17     22.47 o
  27   3   1      113.14      146.34     29.97 o
  29   3   1        3.24      -26.57     26.57 o
  31   3   1      474.87      559.46     50.50 o
 -32   4   1        8.15       -3.90     33.12 o
 -30   4   1       71.71       39.91     31.85 o
 -28   4   1        5.24       29.09     29.37 o
 -26   4   1     1035.99     1040.38     54.60 o
 -24   4   1        7.31      -15.76     28.73 o
 -22   4   1      337.11      300.54     33.22 o
 -20   4   1       10.63       18.66     21.86 o
 -18   4   1     2651.44     2592.08     69.97 o
 -16   4   1      405.66      404.15     25.25 o
 -14   4   1      778.10      730.63     29.66 o
 -12   4   1      308.40      269.94     15.37 o
 -10   4   1      676.97      726.97     25.15 o
  -6   4   1       14.22       -3.34     10.98 o
  -4   4   1     4659.02     4869.01     83.99 o
  -2   4   1     1449.65     1591.41     32.89 o
   0   4   1     6811.05     7102.04     98.17 o
   2   4   1     2576.35     2489.38     53.28 o
   4   4   1    10093.84    10421.56    137.53 o
   6   4   1      104.92      111.27     15.42 o
   8   4   1      469.73      387.03     22.20 o
  10   4   1      946.69     1093.52     35.30 o
  12   4   1       16.06       -3.82     14.60 o
  14   4   1       17.89        2.64     15.71 o
  16   4   1     2575.96     2495.17     59.29 o
  18   4   1     2312.29     2221.33     49.78 o
  20   4   1        0.55      -15.05     15.05 o
  22   4   1       64.72       56.83     22.62 o
  24   4   1      546.34      585.46     38.05 o
  26   4   1       87.93       23.13     26.54 o
  28   4   1      187.82      184.25     29.10 o
  30   4   1      303.51      292.35     33.41 o
 -31   5   1       21.34       34.02     29.47 o
 -29   5   1        1.18       23.53     27.54 o
 -27   5   1       47.82       57.25     25.93 o
 -25   5   1        6.79       18.83     23.67 o
 -23   5   1     1041.90     1179.66     46.52 o
 -21   5   1      238.34      242.84     26.46 o
 -19   5   1     1406.63     1420.36     46.12 o
 -17   5   1       36.99       34.91     18.71 o
 -15   5   1     1578.89     1492.63     44.32 o
 -13   5   1      297.23      320.07     26.17 o
 -11   5   1     1934.72     1891.59     47.52 o
  -9   5   1       33.46       54.32     15.36 o
  -7   5   1     4944.69     4805.36     88.65 o
  -3   5   1      205.49      182.34     17.87 o
  -1   5   1      659.49      731.05     26.03 o
   1   5   1     2211.87     2139.54     44.69 o
   3   5   1     1904.13     1994.85     51.20 o
   5   5   1      442.65      423.67     22.84 o
   7   5   1      187.68      192.84     19.12 o
   9   5   1       25.17       20.28     16.78 o
  11   5   1     1734.19     1754.25     49.17 o
  13   5   1      762.99      688.75     33.14 o
  15   5   1     2475.07     2566.00     62.04 o
  17   5   1      116.00       89.82     24.00 o
  19   5   1      742.09      799.74     39.29 o
  21   5   1       55.46       14.34     18.87 o
  23   5   1      260.15      301.25     31.82 o
  25   5   1        1.82       -9.92     28.39 o
  27   5   1      381.36      357.90     38.04 o
  29   5   1       50.76        3.86     37.07 o
 -30   6   1      653.25      545.38     54.79 o
 -28   6   1      101.51       38.82     28.55 o
 -26   6   1       33.11       -2.16     24.42 o
 -24   6   1       86.53       63.21     32.34 o
 -22   6   1       75.15      100.39     24.71 o
 -20   6   1      587.63      649.84     46.69 o
 -18   6   1      213.93      209.64     25.68 o
 -16   6   1      868.68      852.24     48.48 o
 -14   6   1      556.71      652.74     33.39 o
 -12   6   1      544.26      600.10     33.61 o
 -10   6   1       18.50       18.93     17.79 o
  -8   6   1     4772.35     4543.14     90.77 o
  -6   6   1      770.03      779.33     56.73 o
  -4   6   1     2187.96     2154.46     52.19 o
  -2   6   1      578.04      570.24     30.06 o
   0   6   1     4183.05     4287.53     68.94 o
   2   6   1       33.40       28.19     19.97 o
   4   6   1     2925.39     2989.84     69.56 o
   6   6   1       16.99       -4.21     19.94 o
   8   6   1     2172.30     2177.31     50.72 o
  10   6   1        1.42       -4.23     18.50 o
  12   6   1     4046.10     3877.86     80.32 o
  14   6   1      673.76      608.57     34.73 o
  16   6   1      212.90      207.05     26.74 o
  18   6   1       42.97       16.62     22.00 o
  20   6   1      408.67      513.77     36.22 o
  22   6   1       76.91       32.03     31.67 o
  24   6   1       76.72       41.23     28.13 o
  26   6   1       10.61      -18.68     26.12 o
  28   6   1        9.70       -0.13     29.47 o
 -27   7   1       27.27       -2.97     37.79 o
 -25   7   1      107.78       34.03     36.99 o
 -23   7   1      122.34      137.15     28.50 o
 -21   7   1      128.96      124.62     27.16 o
 -19   7   1      860.50      916.36     43.02 o
 -17   7   1        4.64      -19.11     19.11 o
 -15   7   1     1040.72     1078.14     46.64 o
 -13   7   1       55.73        5.79     20.67 o
 -11   7   1     4435.98     4264.14    104.71 o
  -9   7   1       29.09        2.76     26.90 o
  -7   7   1     5981.47     5881.16    113.18 o
  -5   7   1     1887.67     1883.50     53.59 o
  -3   7   1      300.86      312.33     24.68 o
  -1   7   1       48.86       18.64     18.84 o
   1   7   1      661.42      603.48     29.84 o
   3   7   1      217.97      248.37     28.20 o
   5   7   1      173.85      171.64     28.90 o
   7   7   1      407.49      386.51     33.60 o
   9   7   1       53.09        0.78     24.00 o
  11   7   1     3491.85     3367.12     76.87 o
  13   7   1     1193.97     1219.93     47.42 o
  15   7   1      924.04      898.47     78.93 o
  17   7   1     1038.00     1023.26     45.90 o
  19   7   1      370.86      373.09     39.37 o
  21   7   1       75.75       71.88     27.34 o
  23   7   1       50.00       14.88     33.75 o
  25   7   1      164.45      168.25     32.89 o
 -24   8   1       38.28      -17.94     45.81 o
 -22   8   1       81.37       87.80     49.00 o
 -20   8   1      236.81      191.19     52.10 o
 -18   8   1      254.27      278.03     41.41 o
 -16   8   1       25.16        9.25     30.35 o
 -14   8   1       86.93       45.14     34.63 o
 -12   8   1      337.29      328.95     50.60 o
 -10   8   1      392.04      394.18     36.00 o
  -8   8   1     1079.04     1015.16     48.36 o
  -6   8   1      385.13      398.17     33.64 o
  -4   8   1      171.27      170.84     27.55 o
  -2   8   1       14.18       -6.57     19.40 o
   0   8   1     2370.97     2115.10     51.57 o
   2   8   1      467.49      435.47     41.17 o
   4   8   1     1749.67     1785.23     55.70 o
   6   8   1     1009.44      940.64     47.83 o
   8   8   1      475.22      502.85     39.64 o
  10   8   1        0.83      -15.25     27.25 o
  12   8   1      516.57      559.68     50.67 o
  14   8   1       48.62       26.49     24.55 o
  16   8   1      241.18      247.91     39.63 o
  20   8   1       75.51       53.66     32.12 o
  22   8   1       83.85       77.98     31.61 o
 -21   9   1       41.69        1.41     54.53 o
 -19   9   1      353.05      332.44     46.94 o
 -17   9   1       64.20       92.52     36.45 o
 -15   9   1       54.19       70.17     50.44 o
 -13   9   1      328.78      322.37     60.87 o
 -11   9   1      238.41      242.62     35.53 o
  -9   9   1        0.80      -25.09     25.09 o
  -7   9   1      363.63      447.08     36.15 o
  -5   9   1       11.64      -23.26     23.77 o
  -3   9   1        0.61       36.69     24.75 o
  -1   9   1       21.15      -20.34     20.34 o
   1   9   1      493.24      474.94     36.98 o
   3   9   1        2.61        1.75     25.15 o
   5   9   1      238.80      150.25     30.60 o
   7   9   1       44.02       31.80     30.26 o
   9   9   1       23.59       27.02     37.18 o
  11   9   1       62.80       36.78     33.56 o
  13   9   1       34.28       41.27     43.16 o
  15   9   1        2.84      -25.55     33.17 o
  17   9   1        0.28      -45.03     61.54 o
  19   9   1      114.18       71.57     32.19 o
 -16  10   1       59.14       88.81     54.74 o
 -14  10   1        0.32       32.88     37.16 o
 -12  10   1       33.36       39.43     59.16 o
 -10  10   1        0.27      -22.77     27.72 o
  -8  10   1       63.53       43.63     28.67 o
  -6  10   1       14.40       -6.90     26.78 o
  -4  10   1       12.88       11.26     27.41 o
  -2  10   1       30.59       41.81     34.36 o
   0  10   1      139.08      146.40     31.82 o
   2  10   1      130.69       89.62     30.57 o
   4  10   1       24.76       -5.01     30.02 o
   6  10   1        9.96      -26.87     26.87 o
   8  10   1        6.63       -3.44     28.68 o
  10  10   1       85.98       32.34     51.29 o
  12  10   1        0.06      -25.63     35.16 o
  14  10   1       26.93       61.86     60.59 o
  16  10   1        0.07        5.25     56.15 o
  -9  11   1        2.10       11.15     38.63 o
  -7  11   1       42.26       44.01     39.50 o
  -5  11   1       38.47       78.95     57.77 o
  -3  11   1      238.41      305.25     65.78 o
  -1  11   1        1.70       36.22    117.37 o
   1  11   1        2.53       -1.28     53.35 o
   3  11   1        6.71      -15.72     49.74 o
   5  11   1       18.61       21.19     39.76 o
   7  11   1        6.36       18.21     40.26 o
 -34   0   2      224.58      278.25     56.69 o
 -32   0   2      133.26      168.70     46.65 o
 -30   0   2      147.69      125.66     31.78 o
 -28   0   2      466.95      428.83     38.58 o
 -26   0   2      640.25      621.06     40.89 o
 -24   0   2     2519.01     2479.35     71.33 o
 -22   0   2     5337.85     5277.55    147.07 o
 -20   0   2      399.37      396.71     40.03 o
 -18   0   2     8959.86     8808.76    201.66 o
 -16   0   2     2083.69     2183.29     71.03 o
 -14   0   2     2055.89     1849.42     61.93 o
 -12   0   2     1356.25     1425.03     50.64 o
 -10   0   2     4262.08     3865.68    148.26 o
  -8   0   2     2803.60     2679.49     43.25 o
  -6   0   2    18344.00    19048.61    211.57 o
  -4   0   2     8373.62     8394.83    144.38 o
  -2   0   2     7903.00     7733.60     97.97 o
   0   0   2    14897.21    14744.86    147.02 o
   2   0   2      680.13      774.40     13.52 o
   4   0   2   183308.52   177158.66   2296.37 o
   6   0   2   154194.44   149564.39   1946.69 o
   8   0   2      846.20      938.93     26.28 o
  10   0   2    38524.49    39657.42    527.03 o
  12   0   2     1332.99     1382.92     39.04 o
  14   0   2     1019.89      966.65     34.22 o
  16   0   2       79.00       84.37     26.13 o
  18   0   2     1357.51     1254.18     97.72 o
  20   0   2      608.17      656.11    115.29 o
  22   0   2      158.73      123.55     35.27 o
  24   0   2      366.39      522.86     51.34 o
  26   0   2      118.21      139.48     39.73 o
  28   0   2      672.87      669.84    111.84 o
  30   0   2       10.94      -51.44     51.44 o
  32   0   2      178.11      118.27     63.03 o
 -35   1   2       27.47       18.14     31.27 o
 -33   1   2       63.10       55.39     26.65 o
 -31   1   2       27.43      -22.84     22.84 o
 -29   1   2       42.78       34.41     22.33 o
 -27   1   2      896.70      903.98     37.11 o
 -25   1   2     1028.62      986.91     36.96 o
 -23   1   2        0.62       -5.56     18.07 o
 -21   1   2     1096.96     1089.04     38.87 o
 -19   1   2     6249.63     6387.11    107.45 o
 -17   1   2     2925.23     2920.55     61.98 o
 -15   1   2     9307.08     8952.86    135.11 o
 -13   1   2     7884.38     7987.19    146.46 o
 -11   1   2       17.68       -0.86      6.81 o
  -9   1   2     3150.26     3045.89     40.97 o
  -7   1   2     8236.27     8182.32     90.28 o
  -5   1   2    19013.75    19502.78    208.20 o
  -3   1   2    91814.10    92087.31    875.01 o
   1   1   2     1330.97     1206.93     19.51 o
   3   1   2     7269.10     6584.16     53.87 o
   5   1   2     7111.50     6550.77     63.25 o
   7   1   2    14812.72    14871.66    156.03 o
   9   1   2     2248.05     2389.51     35.78 o
  11   1   2     7545.16     7410.35     99.92 o
  13   1   2     3205.65     3040.61     51.86 o
  15   1   2      172.04      158.05     15.77 o
  17   1   2     3340.61     3357.03     59.05 o
  19   1   2        4.42        7.08     16.33 o
  21   1   2      102.69      135.09     24.23 o
  23   1   2     1105.49     1303.10     49.57 o
  27   1   2      195.20      231.60     34.48 o
  29   1   2      307.57      340.00     38.29 o
  31   1   2       24.20       59.37     41.10 o
 -34   2   2      160.73      126.65     30.40 o
 -32   2   2       20.31      -23.39     23.39 o
 -30   2   2      689.08      747.77     50.52 o
 -28   2   2      106.27       94.51     31.29 o
 -26   2   2      721.64      775.41     37.11 o
 -24   2   2      673.36      721.60     34.70 o
 -22   2   2      576.61      557.17     29.59 o
 -20   2   2      224.60      238.49     22.12 o
 -18   2   2     1807.94     1955.24     51.19 o
 -16   2   2     1234.04     1203.50     33.58 o
 -14   2   2     2152.25     2053.32     42.99 o
 -12   2   2      379.53      466.72     20.13 o
 -10   2   2     1689.66     1916.41     33.50 o
  -8   2   2     2603.06     2596.24     37.33 o
  -6   2   2    46959.26    47556.65    568.87 o
  -4   2   2    11632.04    11799.37    127.08 o
  -2   2   2     6467.64     7271.57     79.76 o
   0   2   2     1280.95     1166.84     22.64 o
   2   2   2     9502.33     8576.51     83.31 o
   4   2   2     6974.26     6842.57     76.90 o
   6   2   2      980.70      878.04     20.11 o
   8   2   2     4634.76     4388.30     55.93 o
  10   2   2     1733.58     1709.47     35.08 o
  12   2   2     1898.37     1906.23     43.93 o
  14   2   2      123.90      155.01     17.61 o
  16   2   2     1835.92     1699.41     39.57 o
  18   2   2      271.50      296.29     28.81 o
  20   2   2      108.24      129.10     18.11 o
  22   2   2       46.23       39.75     21.69 o
  24   2   2      215.02      207.15     28.93 o
  26   2   2        0.81      -12.12     23.79 o
  28   2   2      138.51      201.65     35.45 o
  30   2   2       80.15       61.99     32.52 o
  32   2   2       12.06       35.59     42.05 o
 -33   3   2      156.60       86.93     41.44 o
 -31   3   2        0.28      -29.60     29.60 o
 -29   3   2      196.94      162.40     34.30 o
 -27   3   2        7.57      -15.83     25.72 o
 -25   3   2        2.92      -22.25     22.25 o
 -23   3   2       52.03       65.22     17.94 o
 -21   3   2      737.92      791.50     32.05 o
 -19   3   2      847.29      777.46     29.66 o
 -17   3   2      397.09      392.73     21.32 o
 -15   3   2      782.42      789.19     26.60 o
 -13   3   2       19.82       49.37     11.96 o
 -11   3   2      117.68      106.04     14.36 o
  -9   3   2       75.73       67.35     16.76 o
  -7   3   2    11052.01    11435.04    131.59 o
  -5   3   2      425.64      473.89     15.20 o
  -1   3   2     3871.98     3984.07     48.38 o
   1   3   2     2324.59     2013.73     28.81 o
   5   3   2        1.93        2.73      7.32 o
   7   3   2     2059.87     2039.47     37.25 o
   9   3   2      148.38      137.89     16.44 o
  11   3   2     1154.75     1086.44     33.18 o
  13   3   2      101.80      101.56     15.14 o
  15   3   2     2079.22     1958.17     43.73 o
  17   3   2       34.05       24.11     15.00 o
  19   3   2      159.56      152.02     19.70 o
  21   3   2      202.44      203.07     20.32 o
  23   3   2      287.55      289.40     36.63 o
  25   3   2        0.01      -22.76     22.76 o
  27   3   2       80.41       70.61     43.36 o
  29   3   2       24.31      -11.95     24.80 o
  31   3   2       69.07       -1.14     36.22 o
 -32   4   2       98.82       74.84     36.30 o
 -30   4   2        1.51       14.68     29.93 o
 -28   4   2        5.35        7.01     28.40 o
 -26   4   2        7.30       23.88     26.96 o
 -24   4   2       26.09       23.07     24.33 o
 -22   4   2       17.89      -11.94     30.96 o
 -20   4   2       22.92       12.19     20.21 o
 -18   4   2      697.99      755.84     37.93 o
 -16   4   2        0.22      -15.95     15.95 o
 -14   4   2       14.58       25.30     18.33 o
 -12   4   2      333.39      384.08     23.45 o
 -10   4   2       23.55       12.21     17.12 o
  -6   4   2      596.87      636.24     26.50 o
   2   4   2     4896.32     5372.63     76.18 o
   4   4   2     2335.44     2414.43     46.32 o
   6   4   2      262.84      242.69     15.07 o
   8   4   2        1.35        5.82     14.19 o
  10   4   2     1651.12     1558.23     42.52 o
  12   4   2      601.33      569.61     34.82 o
  14   4   2     1760.97     1711.50     42.14 o
  16   4   2        0.88      -13.57     14.89 o
  18   4   2       66.53       63.19     18.20 o
  20   4   2      566.60      624.70     34.36 o
  22   4   2      243.27      233.05     28.71 o
  24   4   2       70.47       64.73     23.14 o
  26   4   2      104.58       96.06     25.90 o
  28   4   2        3.24        8.72     25.09 o
  30   4   2       15.78       -1.99     30.03 o
 -31   5   2        4.10      -12.18     33.33 o
 -29   5   2       95.23       90.78     28.60 o
 -27   5   2      114.54      117.96     27.18 o
 -25   5   2      267.77      294.83     30.04 o
 -23   5   2      941.01      932.17     43.32 o
 -21   5   2      741.11      711.30     35.50 o
 -19   5   2        3.82      -16.96     17.40 o
 -17   5   2      228.90      222.84     22.94 o
 -15   5   2      109.17       98.30     18.48 o
 -13   5   2       14.85       13.86     23.74 o
 -11   5   2       86.55       98.00     16.37 o
  -9   5   2      368.35      467.09     30.32 o
  -7   5   2       23.65        6.19     21.02 o
  -5   5   2      173.35      193.87     19.46 o
  -3   5   2      150.36      147.90     16.63 o
  -1   5   2      527.57      603.85     23.90 o
   1   5   2     5057.04     5380.38     96.20 o
   3   5   2      254.42      213.05     23.07 o
   5   5   2      298.48      333.03     24.93 o
   7   5   2      367.60      392.32     23.94 o
   9   5   2     1495.74     1483.20     51.48 o
  11   5   2     2244.48     2147.81     53.88 o
  13   5   2        3.89        1.26     18.86 o
  15   5   2        4.17        3.40     19.76 o
  19   5   2       11.40       -9.73     18.42 o
  21   5   2      126.23      144.32     23.16 o
  23   5   2       19.98       -8.81     24.02 o
  25   5   2        0.66       -9.36     26.13 o
  27   5   2        2.96      -13.33     26.95 o
  29   5   2        9.14       14.20     29.62 o
 -30   6   2        0.01       18.79     39.44 o
 -28   6   2       55.47       11.59     34.29 o
 -26   6   2        6.05        6.68     24.61 o
 -24   6   2      239.55      213.19     37.75 o
 -22   6   2      100.26       59.49     23.16 o
 -20   6   2        0.40       -8.35     30.56 o
 -18   6   2      578.49      564.43     32.26 o
 -16   6   2       77.18       69.54     20.08 o
 -14   6   2       19.70       33.74     25.23 o
 -12   6   2      131.63      143.17     20.53 o
 -10   6   2      449.01      488.91     70.50 o
  -8   6   2      117.24      134.56     23.70 o
  -6   6   2        8.72       -1.49     18.24 o
  -4   6   2      552.94      582.98     29.61 o
  -2   6   2       91.96       77.08     18.11 o
   0   6   2     1339.11     1506.65     38.54 o
   2   6   2      330.04      373.78     30.22 o
   4   6   2      899.81      872.80     40.52 o
   6   6   2       87.31       79.96     23.70 o
   8   6   2      219.80      202.32     25.92 o
  10   6   2     1119.43     1228.44     44.08 o
  12   6   2      204.64      219.87     33.49 o
  14   6   2      416.85      421.13     34.64 o
  16   6   2       39.38       31.53     23.29 o
  18   6   2      850.95      753.59     35.99 o
  20   6   2        6.66       -6.81     24.14 o
  22   6   2       53.72       11.87     26.04 o
  24   6   2        2.13       20.09     26.88 o
  26   6   2        0.77      -31.47     33.24 o
 -27   7   2        1.68       -8.55     36.78 o
 -25   7   2      174.16      135.79     38.34 o
 -23   7   2        0.95      -27.59     31.75 o
 -21   7   2        4.33       20.77     31.32 o
 -19   7   2       45.48       32.74     22.67 o
 -17   7   2       85.97       65.30     22.45 o
 -15   7   2      226.24      235.39     35.97 o
 -13   7   2      168.63      142.77     32.35 o
 -11   7   2      178.05      187.24     31.83 o
  -9   7   2      128.77      104.85     26.02 o
  -7   7   2       15.69      -20.66     20.66 o
  -5   7   2      558.51      506.04     32.95 o
  -3   7   2     3191.20     3243.17     70.09 o
  -1   7   2       33.20       -4.24     24.48 o
   1   7   2      403.51      481.89     33.25 o
   3   7   2        0.83      -31.76     37.65 o
   5   7   2      351.77      272.34     32.09 o
   7   7   2      110.04      133.39     27.11 o
   9   7   2        5.14      -21.03     25.39 o
  11   7   2      650.97      683.92     53.38 o
  13   7   2     1285.99     1398.47     61.28 o
  15   7   2      130.83       95.73     26.90 o
  17   7   2        0.20        9.84     24.23 o
  19   7   2        6.81        7.87     25.09 o
  21   7   2        1.65      -22.23     22.23 o
  23   7   2        1.48       10.38     31.69 o
  25   7   2        4.78       58.74     36.93 o
 -24   8   2      196.55      220.75     43.04 o
 -22   8   2      117.98      105.27     36.34 o
 -20   8   2        0.28       -6.67     30.91 o
 -18   8   2       57.84       41.28     33.57 o
 -16   8   2       37.63       16.61     29.66 o
 -14   8   2       36.49       90.86     31.34 o
 -12   8   2      263.68      269.27     36.43 o
 -10   8   2      815.57      816.38     40.59 o
  -8   8   2       93.74       33.36     24.41 o
  -6   8   2      955.38      963.28     44.29 o
  -4   8   2      335.19      361.35     31.43 o
  -2   8   2      481.55      525.28     30.15 o
   0   8   2       23.89        5.21     24.09 o
   2   8   2      843.95      914.95     42.78 o
   4   8   2      198.28      173.97     28.65 o
   6   8   2        0.17       -4.34     25.15 o
   8   8   2      124.53       95.14     29.59 o
  10   8   2        0.12       -9.20     38.82 o
  12   8   2      406.41      552.97     45.75 o
  14   8   2      190.79      157.62     30.21 o
  16   8   2      528.95      536.86     39.79 o
  18   8   2       18.41       18.89     28.65 o
  20   8   2      238.99      229.99     96.36 o
  22   8   2        3.74       30.93     35.90 o
 -21   9   2      100.00      132.67     42.01 o
 -19   9   2       16.00       38.82     36.35 o
 -17   9   2       41.08       -5.06     49.95 o
 -15   9   2      191.52      208.24     39.97 o
 -13   9   2      206.19      179.49     36.77 o
 -11   9   2       18.61       48.07     29.57 o
  -9   9   2        1.24       -1.27     24.94 o
  -7   9   2      325.20      430.51     58.78 o
  -5   9   2      196.15      189.63     30.03 o
  -3   9   2      447.43      453.43     39.64 o
  -1   9   2       14.13       -7.44     25.38 o
   1   9   2      377.25      431.39     36.37 o
   3   9   2        9.41      -33.26     33.26 o
   5   9   2      107.61       89.60     28.76 o
   7   9   2        3.66      -45.34     49.15 o
   9   9   2      211.82      257.11     37.21 o
  11   9   2      174.45      252.23     63.08 o
  13   9   2      144.59      169.70     42.35 o
  15   9   2      188.67      147.43     57.96 o
  17   9   2      264.78      324.76     68.10 o
  19   9   2       50.12       18.24     37.85 o
 -16  10   2        5.33      -16.46     36.18 o
 -14  10   2      569.63      652.55     55.78 o
 -12  10   2       26.44       23.07     35.62 o
 -10  10   2      208.56      211.75     42.58 o
  -8  10   2        1.31      -29.36     32.62 o
  -4  10   2       11.79       -2.24     31.73 o
  -2  10   2      142.77      149.30     44.72 o
   0  10   2      109.40       68.25     29.27 o
   2  10   2       17.24        4.76     31.39 o
   4  10   2      162.11      205.15     38.38 o
   6  10   2       94.87       16.42     37.31 o
   8  10   2      239.94      219.31     51.52 o
  10  10   2       33.84      -28.41    133.67 o
  12  10   2      155.90      169.71     60.68 o
  14  10   2        3.83       18.29     55.06 o
  -9  11   2       95.88       93.61     41.68 o
  -7  11   2      341.88      402.17    102.69 o
  -5  11   2       12.11       38.44     54.02 o
  -3  11   2      279.83      293.34    135.84 o
  -1  11   2      188.73      279.63     65.35 o
   1  11   2      227.40      273.87     57.68 o
   3  11   2       30.64      -58.17     58.17 o
   5  11   2       75.47       83.13     43.15 o
   7  11   2       24.25        3.07     41.55 o
 -35   1   3        2.19      -28.97     28.97 o
 -33   1   3      239.93      259.17     31.00 o
 -31   1   3      456.65      457.54     33.42 o
 -29   1   3      245.10      254.39     26.00 o
 -27   1   3      219.76      222.07     24.77 o
 -25   1   3      213.48      183.43     28.35 o
 -23   1   3       18.07      -10.75     16.85 o
 -21   1   3       21.14       37.12     16.32 o
 -19   1   3       24.82       16.72     16.89 o
 -17   1   3     1846.37     1884.42     37.47 o
 -15   1   3     1533.93     1684.87     32.79 o
 -13   1   3     1793.33     1870.44     39.84 o
 -11   1   3     3629.55     3745.08     57.20 o
  -9   1   3     2416.74     2426.64     40.27 o
  -7   1   3    13656.85    14576.78    156.25 o
  -5   1   3     1006.62     1021.79     21.25 o
  -3   1   3     4260.60     4099.28     45.95 o
  -1   1   3     1574.86     1656.73     24.65 o
   1   1   3     1642.73     1827.82     19.05 o
   3   1   3     1880.78     1962.84     24.17 o
   5   1   3      350.90      323.71     10.61 o
   7   1   3     1362.11     1257.37     22.24 o
   9   1   3     6386.33     6433.09     76.74 o
  11   1   3     4371.19     4477.26     68.50 o
  13   1   3     2624.51     2663.93     49.61 o
  15   1   3       29.01       27.73     14.08 o
  17   1   3        9.11       -0.38     14.06 o
  19   1   3        9.82       -7.08     14.93 o
  21   1   3       77.62       66.26     23.76 o
  23   1   3       26.24       -6.51     22.42 o
  25   1   3       74.58       89.41     28.30 o
  27   1   3       54.15       56.35     28.41 o
  29   1   3       22.30       13.53     36.50 o
  31   1   3       27.02      -14.16     38.69 o
 -34   2   3        4.42      -24.45     24.45 o
 -32   2   3       92.74       36.56     28.35 o
 -30   2   3       52.60       33.92     42.06 o
 -28   2   3      180.20      200.06     29.06 o
 -26   2   3       74.23       39.45     22.31 o
 -24   2   3     1678.16     1701.05     45.11 o
 -22   2   3      641.79      641.73     46.38 o
 -20   2   3     1394.97     1398.70     40.83 o
 -18   2   3       26.83       22.89     10.36 o
 -16   2   3       72.78       55.24     10.95 o
 -14   2   3       10.85       14.37      9.19 o
 -12   2   3     8151.74     8538.06    110.83 o
 -10   2   3       45.43       30.46      8.86 o
  -8   2   3     6969.60     7438.54     87.39 o
  -6   2   3     1549.80     1726.84     30.64 o
  -4   2   3      690.57      772.05     18.41 o
   0   2   3        5.17        6.79      5.82 o
   4   2   3      173.08      192.10      8.64 o
   6   2   3      359.43      340.48     14.74 o
   8   2   3       38.71       37.89      8.27 o
  10   2   3      767.07      793.21     19.58 o
  12   2   3       23.83       24.83      8.99 o
  14   2   3      284.93      311.68     14.74 o
  16   2   3      529.58      540.31     25.39 o
  18   2   3      211.82      221.95     20.69 o
  20   2   3        4.76       -5.26     15.43 o
  22   2   3      199.68      153.77     26.87 o
  24   2   3      117.67      100.73     27.25 o
  26   2   3        4.18      -19.40     25.75 o
  28   2   3      524.83      583.68     57.63 o
  30   2   3       41.36      -16.03     45.01 o
 -33   3   3        3.92      -26.32     26.32 o
 -31   3   3        7.31       -5.12     26.44 o
 -29   3   3      423.72      382.57     43.76 o
 -27   3   3      126.62      115.14     30.72 o
 -25   3   3      814.64      784.37     35.25 o
 -23   3   3      153.30      155.64     20.96 o
 -21   3   3     1411.32     1354.01     33.61 o
 -19   3   3      330.84      333.31     18.74 o
 -17   3   3      344.41      368.78     21.44 o
 -15   3   3       18.55        8.61     11.98 o
 -13   3   3     2701.58     2655.35     46.95 o
 -11   3   3     4113.74     4447.33     74.56 o
  -9   3   3      863.59      902.35     31.37 o
  -7   3   3      134.31      152.44     15.09 o
  -5   3   3       14.82      -11.08     14.04 o
  -3   3   3    11491.27    12092.73    122.78 o
  -1   3   3     1668.24     1679.37     23.36 o
   1   3   3     2265.12     2251.61     29.15 o
   5   3   3        7.90       -4.56      7.74 o
   7   3   3     3097.24     3040.26     53.58 o
   9   3   3      172.01      175.93     16.34 o
  11   3   3        4.73        6.96     12.64 o
  13   3   3     1536.41     1539.55     38.33 o
  15   3   3     1136.66     1045.21     30.42 o
  17   3   3       78.22       55.65     18.34 o
  19   3   3        3.54       -6.08     14.49 o
  21   3   3      405.80      427.48     24.63 o
  23   3   3        0.02       -0.75     19.99 o
  25   3   3      113.23      123.59     25.68 o
  27   3   3      200.23      226.22     36.62 o
  29   3   3       26.03      -11.64     30.60 o
 -32   4   3       30.30      -23.14     28.61 o
 -30   4   3       12.90        4.79     30.82 o
 -28   4   3      211.28      189.48     34.71 o
 -26   4   3      385.49      423.51     38.48 o
 -24   4   3      104.22      121.23     26.61 o
 -22   4   3     1449.90     1463.80     73.59 o
 -20   4   3     1642.70     1615.70     54.06 o
 -18   4   3     1701.31     1597.97     50.64 o
 -16   4   3        0.79        3.53     15.88 o
 -14   4   3      900.54      905.73     55.99 o
 -12   4   3      289.99      357.21     19.27 o
 -10   4   3      908.63      883.90     24.85 o
  -8   4   3      718.31      674.28     29.30 o
  -6   4   3     8862.99     9311.23    117.98 o
  -4   4   3      325.17      287.93     15.37 o
  -2   4   3        0.53      -10.36     10.36 o
   0   4   3     1377.91     1578.45     27.52 o
   2   4   3        3.05       -9.71      9.71 o
   4   4   3     5463.01     5418.08     65.05 o
   6   4   3     5362.13     5037.16     69.99 o
   8   4   3      851.40      889.47     32.94 o
  10   4   3     1249.70     1239.01     35.12 o
  12   4   3     1232.20     1198.89     35.78 o
  14   4   3     1207.23     1253.10     37.86 o
  16   4   3      486.46      482.36     27.28 o
  18   4   3       51.09       34.92     24.56 o
  20   4   3      230.83      260.38     22.35 o
  22   4   3       10.05       -4.68     20.33 o
  24   4   3      387.51      384.00     36.15 o
  26   4   3       14.51      -25.27     25.27 o
  28   4   3      319.79      365.70     41.96 o
 -31   5   3       46.89        9.31     36.56 o
 -29   5   3      289.75      247.71     42.84 o
 -27   5   3       26.39        5.53     23.54 o
 -25   5   3      247.60      252.92     34.22 o
 -23   5   3       16.21      -18.50     18.50 o
 -21   5   3      180.86      127.57     28.57 o
 -19   5   3     2749.97     2815.76     63.24 o
 -17   5   3     1867.50     1816.95     48.11 o
 -15   5   3     2227.65     2237.57     51.58 o
 -13   5   3     2519.47     2478.22     52.69 o
 -11   5   3      804.80      736.87     27.97 o
  -9   5   3     1460.60     1416.68     47.70 o
  -7   5   3     4886.02     5182.57     83.98 o
  -5   5   3     1870.20     1764.57     42.38 o
  -3   5   3     5794.82     5638.17     79.53 o
  -1   5   3     1674.22     1659.20     39.11 o
   1   5   3     2703.69     2453.35     75.89 o
   3   5   3       80.49      112.97     17.34 o
   5   5   3     2217.20     2131.76     44.25 o
   7   5   3       99.98       67.57     18.20 o
   9   5   3     2256.05     2252.96     56.05 o
  11   5   3      130.31      103.64     21.40 o
  13   5   3     2153.83     2162.68     51.35 o
  15   5   3     1247.86     1205.71     40.10 o
  17   5   3      185.98      182.21     23.03 o
  19   5   3       74.03       46.29     20.71 o
  21   5   3      633.45      686.59     35.46 o
  23   5   3      122.65      141.52     31.96 o
  25   5   3      494.86      613.72     46.67 o
  27   5   3       93.45      111.75     55.50 o
 -30   6   3      119.67       80.62     40.24 o
 -28   6   3       39.06       -1.86     65.71 o
 -26   6   3     1340.33     1488.48     83.97 o
 -24   6   3     1104.44     1000.36     57.19 o
 -22   6   3      168.94      273.41     52.87 o
 -20   6   3      265.47      208.04     24.97 o
 -18   6   3      326.82      365.53     27.35 o
 -16   6   3      186.61      190.18     23.61 o
 -14   6   3     2193.19     2200.08     53.31 o
 -12   6   3      178.33      125.59     30.17 o
 -10   6   3     3438.77     3541.37     87.05 o
  -8   6   3      115.77      118.61     21.83 o
  -6   6   3     2848.42     2776.81     59.05 o
  -4   6   3      441.19      411.06     24.69 o
  -2   6   3     5586.35     5563.45     82.41 o
   0   6   3     1799.41     1791.89     49.77 o
   2   6   3     1832.53     1640.27     52.27 o
   4   6   3      804.10      872.86     34.56 o
   6   6   3     1784.21     1761.77     40.71 o
   8   6   3      705.34      685.67     60.78 o
  10   6   3     1957.56     2152.01     59.02 o
  12   6   3     1993.90     1962.37     57.58 o
  14   6   3      284.69      311.63     30.17 o
  16   6   3     1103.55     1115.50     41.45 o
  18   6   3     1303.40     1433.69     47.27 o
  20   6   3        0.66        2.56     23.66 o
  22   6   3       62.88       28.60     33.90 o
  24   6   3      121.26      101.53     51.67 o
  26   6   3        0.01      -22.90     29.88 o
 -27   7   3        0.88      -28.70     35.28 o
 -25   7   3      411.35      446.51     48.52 o
 -23   7   3       43.97       52.66     34.06 o
 -21   7   3       76.34       87.90     36.02 o
 -19   7   3       47.34       35.10     48.08 o
 -17   7   3       91.48      143.72     31.31 o
 -15   7   3     1721.63     1693.03     64.57 o
 -13   7   3     1387.06     1375.99     66.90 o
 -11   7   3     1749.67     1694.37     62.12 o
  -9   7   3      287.19      269.60     28.08 o
  -7   7   3     1934.35     1851.84     52.21 o
  -5   7   3     3423.18     3176.93     68.53 o
  -3   7   3     4055.75     4019.53     70.06 o
  -1   7   3     3609.83     3552.48     75.34 o
   1   7   3       34.04        2.44     24.41 o
   3   7   3      434.47      423.12     35.70 o
   5   7   3      237.84      190.05     23.61 o
   7   7   3       51.90       69.15     26.81 o
   9   7   3      482.18      473.61     34.24 o
  11   7   3       69.96       60.06     27.45 o
  13   7   3       56.97       42.15     34.14 o
  15   7   3      337.17      264.61     31.22 o
  17   7   3     1463.50     1388.71     49.10 o
  19   7   3       38.84       47.30     40.31 o
  21   7   3      353.50      397.82     50.44 o
  23   7   3        7.99       43.96     37.05 o
 -24   8   3       10.07       11.42     36.30 o
 -22   8   3      222.72      173.41     39.32 o
 -20   8   3      105.02       82.09     40.61 o
 -18   8   3        2.66        9.72     31.01 o
 -16   8   3       62.39       30.52     29.80 o
 -14   8   3     1100.84     1146.85     57.54 o
 -12   8   3      157.26      169.67     29.96 o
 -10   8   3       64.05       31.95     23.77 o
  -8   8   3       85.16       37.33     24.39 o
  -6   8   3      121.86      104.23     25.23 o
  -4   8   3       27.34       42.01     23.19 o
  -2   8   3     1569.20     1532.85     44.26 o
   0   8   3        0.22      -15.26     22.76 o
   2   8   3        0.14      -23.92     23.92 o
   4   8   3      685.56      641.21     67.95 o
   6   8   3     1001.43      878.01     47.53 o
   8   8   3       96.24       95.14     30.82 o
  10   8   3      859.40      903.76     54.75 o
  12   8   3        0.31      -24.34     24.34 o
  14   8   3       71.40       38.51     34.18 o
  16   8   3       38.50       67.16     34.68 o
  18   8   3      102.01       89.53     30.98 o
  20   8   3       10.19        8.77     42.63 o
 -21   9   3        3.86      -18.85     35.01 o
 -19   9   3        7.27       14.73     35.47 o
 -17   9   3        0.03      -21.24     31.58 o
 -15   9   3      176.60      206.45     39.28 o
 -13   9   3      349.00      401.45     42.89 o
 -11   9   3       30.62       43.88     31.93 o
  -9   9   3      138.19      115.10     44.80 o
  -7   9   3        1.32      -18.17     28.82 o
  -5   9   3       18.12       15.49     26.72 o
  -3   9   3        2.17       -6.70     23.40 o
  -1   9   3      281.39      249.95     31.95 o
   1   9   3       13.44        9.51     25.55 o
   3   9   3        6.01      -23.63     23.63 o
   5   9   3      142.19       71.21     33.29 o
   7   9   3       31.47        3.46    101.52 o
   9   9   3        6.29       -7.97     47.64 o
  11   9   3        8.30       88.75     52.71 o
  13   9   3        3.53       53.25     51.98 o
  15   9   3        1.25       76.80     53.61 o
  17   9   3       12.12      -35.07     35.07 o
 -16  10   3      110.47      117.94     40.57 o
 -14  10   3       15.89       12.15     39.11 o
 -12  10   3       49.83       95.42     50.84 o
 -10  10   3       88.25       52.18     35.39 o
  -8  10   3        1.49        9.40     31.92 o
  -6  10   3      118.70      100.91     53.20 o
  -4  10   3        5.21      -45.40    102.06 o
  -2  10   3        0.57       -2.73     62.49 o
   0  10   3        7.40       27.99     36.80 o
   2  10   3       31.46      -19.98     35.38 o
   4  10   3        7.70      -35.28     35.28 o
   6  10   3       16.75      -34.25     34.25 o
   8  10   3        5.78      -35.07     35.07 o
  10  10   3       52.54       53.07     56.15 o
  12  10   3        1.52       45.64     59.59 o
  -7  11   3        0.06       82.49    149.97 o
  -5  11   3       23.50       90.58     73.36 o
  -3  11   3       57.98       87.12     70.37 o
  -1  11   3       11.32       27.17    124.07 o
   1  11   3        3.33       68.13     41.90 o
   3  11   3       55.37        7.76     57.85 o
 -34   0   4       80.78        8.86     39.67 o
 -32   0   4      337.21      390.23     40.57 o
 -30   0   4        4.10      -23.87     23.87 o
 -28   0   4      321.33      325.45     44.99 o
 -26   0   4       25.84       25.61     31.46 o
 -24   0   4      416.74      480.59     46.26 o
 -22   0   4     4866.61     4887.54    134.69 o
 -20   0   4     3635.41     3252.36     98.47 o
 -18   0   4      357.34      413.00     57.33 o
 -16   0   4       43.81       50.76     22.40 o
 -14   0   4     2303.18     2199.94     87.56 o
 -12   0   4    26648.68    27666.62    436.58 o
  -8   0   4      227.43      177.20     14.84 o
  -6   0   4      122.17      128.04     18.08 o
  -4   0   4     1074.48     1203.39     39.79 o
  -2   0   4    10106.98    10402.35    221.01 o
   0   0   4      482.93      466.25     15.05 o
   4   0   4     1757.44     1687.27     34.19 o
   6   0   4     2220.81     2026.62     36.56 o
   8   0   4    13941.27    14082.15    200.22 o
  10   0   4    24987.50    24571.51    338.31 o
  12   0   4     3986.42     4119.49     86.00 o
  14   0   4     3172.85     3092.43     72.92 o
  16   0   4      852.07      870.73     39.89 o
  18   0   4       81.14       65.85     32.69 o
  20   0   4       22.89       10.18     29.66 o
  22   0   4      111.99      143.58     38.12 o
  24   0   4       13.03      -21.37     40.39 o
  26   0   4        0.05       36.95     47.45 o
  28   0   4      179.90      213.18     67.56 o
  30   0   4       70.79       69.19     64.48 o
 -35   1   4        2.84      -21.00     24.93 o
 -33   1   4      240.29      222.45     29.34 o
 -31   1   4       93.38       84.37     23.39 o
 -29   1   4       61.40       44.91     20.84 o
 -27   1   4      591.51      690.43     48.90 o
 -25   1   4     1259.19     1214.28     39.97 o
 -23   1   4      948.11      896.81     39.64 o
 -21   1   4     3179.11     2934.67     66.96 o
 -19   1   4      132.10      122.24     13.86 o
 -17   1   4      150.61      131.88     13.75 o
 -15   1   4      632.05      621.38     21.75 o
 -13   1   4    10997.03    10716.00    142.39 o
 -11   1   4      277.15      284.08     15.21 o
  -9   1   4    16528.36    16679.57    210.59 o
  -7   1   4       98.74      101.80     10.35 o
  -5   1   4      833.08      766.30     14.41 o
  -3   1   4       83.81      102.49      7.73 o
  -1   1   4     9531.17     9489.47    110.56 o
   1   1   4     2647.24     2388.35     26.60 o
   3   1   4     4825.30     4437.68     45.34 o
   5   1   4      463.32      451.75     13.31 o
   7   1   4     4403.75     3977.85     45.32 o
   9   1   4      472.43      532.74     17.15 o
  11   1   4     3343.82     3359.13     46.14 o
  13   1   4      266.25      293.76     20.19 o
  15   1   4      388.15      374.91     22.96 o
  17   1   4     1139.16     1082.73     35.71 o
  19   1   4       34.71       36.67     17.59 o
  21   1   4      282.90      341.63     31.46 o
  23   1   4      281.37      274.69     32.26 o
  25   1   4      147.95      172.25     41.23 o
  27   1   4      114.07       41.28     38.06 o
  29   1   4      311.99      385.52     55.97 o
 -34   2   4        0.00      -33.22     35.24 o
 -32   2   4       12.74      -25.39     25.39 o
 -30   2   4        0.64        0.82     24.14 o
 -28   2   4       82.32       82.80     20.42 o
 -26   2   4     1084.93     1158.19     39.67 o
 -24   2   4     2548.69     2687.67     57.88 o
 -22   2   4      755.27      718.17     30.43 o
 -20   2   4     2107.41     2086.75     39.35 o
 -18   2   4      319.83      365.53     18.54 o
 -16   2   4      687.00      686.81     21.27 o
 -14   2   4       34.60       12.95     10.60 o
 -12   2   4     1539.01     1570.25     47.21 o
 -10   2   4     5899.78     6065.37     95.26 o
  -8   2   4     3244.17     3145.28     47.89 o
  -6   2   4       58.28       25.03     12.94 o
  -4   2   4     4599.10     4666.64     61.08 o
  -2   2   4    16468.75    17518.10    174.12 o
   0   2   4     1563.18     1532.48     25.47 o
   4   2   4        0.24        1.30      7.05 o
   6   2   4     7238.62     6782.69     74.29 o
   8   2   4      642.52      684.42     19.32 o
  10   2   4      392.69      345.10     15.74 o
  12   2   4       91.80       77.50     13.63 o
  14   2   4     1820.79     1829.20     43.31 o
  16   2   4      952.77      938.48     30.09 o
  18   2   4      582.28      653.38     26.98 o
  20   2   4       13.58      -11.05     15.56 o
  22   2   4      342.79      379.56     36.25 o
  24   2   4       27.62       44.07     28.59 o
  26   2   4       25.26        8.31     28.91 o
  28   2   4       75.97       38.28     31.22 o
 -33   3   4      236.38      256.26     36.04 o
 -31   3   4      383.89      387.94     48.84 o
 -29   3   4      213.00      182.10     30.02 o
 -27   3   4      165.03      149.63     27.11 o
 -25   3   4      331.35      317.09     24.71 o
 -23   3   4      603.74      631.35     29.28 o
 -21   3   4      243.30      238.15     17.32 o
 -19   3   4       58.84       63.47     12.81 o
 -17   3   4      494.47      545.07     20.34 o
 -15   3   4      144.07      158.43     12.84 o
 -13   3   4      166.30      150.47     14.50 o
 -11   3   4        2.92       24.08     13.47 o
  -9   3   4     8321.05     8444.45    119.43 o
  -7   3   4     7229.74     7765.53     90.18 o
  -5   3   4      601.27      552.56     17.22 o
  -3   3   4      834.08      836.81     42.04 o
  -1   3   4    13565.04    14127.79    133.38 o
   1   3   4      356.06      396.72     12.68 o
   3   3   4       98.28      130.13      9.59 o
   5   3   4     5324.55     5169.73     56.68 o
   7   3   4      146.28      133.99     11.24 o
   9   3   4      178.07      175.26     13.42 o
  11   3   4      425.71      405.10     20.39 o
  13   3   4     1649.25     1536.20     36.41 o
  17   3   4      416.30      452.02     24.16 o
  19   3   4        0.89       -0.07     15.27 o
  21   3   4      301.10      341.59     28.32 o
  23   3   4       38.32        4.81     26.07 o
  25   3   4      249.33      270.51     36.63 o
  27   3   4        3.47       23.80     36.78 o
  29   3   4       31.23       33.62     34.09 o
 -32   4   4      145.47       55.30     56.13 o
 -30   4   4       67.39       50.12     36.17 o
 -28   4   4      289.65      371.87     41.62 o
 -26   4   4       12.71      -18.97     20.97 o
 -24   4   4        8.49       21.32     22.62 o
 -22   4   4       18.37        9.39     16.05 o
 -20   4   4        0.46       -8.25     15.37 o
 -18   4   4       18.66       -3.77     14.51 o
 -16   4   4       28.95        8.05     24.32 o
 -14   4   4     2293.75     2454.02     64.77 o
 -12   4   4     1988.91     2007.47     54.59 o
 -10   4   4     1225.72     1328.69     38.25 o
  -8   4   4      299.05      288.67     18.86 o
  -6   4   4      119.59      168.81     14.04 o
  -2   4   4      241.51      220.20     16.67 o
   2   4   4       22.25        0.55      8.95 o
   4   4   4      945.83     1012.71     24.55 o
   6   4   4      200.32      226.59     15.53 o
   8   4   4     2142.98     2211.01     47.38 o
  10   4   4      237.36      291.05     21.71 o
  12   4   4       43.93       27.14     14.59 o
  14   4   4      304.92      376.95     22.88 o
  16   4   4      769.71      799.71     30.20 o
  18   4   4        1.67      -15.10     15.10 o
  20   4   4      101.22       93.50     19.58 o
  22   4   4        6.57       10.46     25.03 o
  24   4   4      204.84      180.14     42.50 o
  26   4   4        4.80        3.98     29.28 o
  28   4   4       54.72       23.58     32.71 o
 -31   5   4        2.46       -0.03     38.44 o
 -29   5   4        0.75      -15.33     36.04 o
 -27   5   4       97.90      123.95     47.95 o
 -25   5   4      152.22      110.43     44.35 o
 -23   5   4       23.83       -6.67     19.17 o
 -21   5   4       21.87       -4.34     17.25 o
 -19   5   4     2263.64     2185.75     53.27 o
 -17   5   4     1895.22     1870.99     76.15 o
 -15   5   4      544.01      550.46     25.51 o
 -13   5   4       18.51       -0.25     39.89 o
 -11   5   4      415.08      427.40     33.41 o
  -9   5   4      451.60      462.89     27.00 o
  -7   5   4      187.38      210.60     18.80 o
  -5   5   4        0.49       14.52     14.82 o
  -3   5   4      110.25      108.04     13.71 o
  -1   5   4       30.29       23.68     15.27 o
   1   5   4      222.71      256.80     20.57 o
   3   5   4      223.59      281.07     20.07 o
   5   5   4      169.64      180.54     16.80 o
   7   5   4      765.22      802.60     28.58 o
   9   5   4      258.53      297.74     23.77 o
  11   5   4      349.73      344.20     25.43 o
  13   5   4      176.97      186.40     22.35 o
  15   5   4       18.54       13.39     18.36 o
  17   5   4      913.26      889.84     33.51 o
  19   5   4       53.03       41.77     21.16 o
  21   5   4       62.11      108.26     29.63 o
  23   5   4        7.53        9.34     27.60 o
  25   5   4       67.35      136.54     35.05 o
 -30   6   4        0.15       -7.67     50.70 o
 -28   6   4       35.49        6.45     35.42 o
 -26   6   4       50.79       68.72     33.83 o
 -24   6   4      117.66      151.15     34.36 o
 -22   6   4       28.27       32.41     29.24 o
 -20   6   4       19.33        5.03     26.13 o
 -18   6   4      769.04      746.52     46.37 o
 -16   6   4        7.43        0.31     26.78 o
 -14   6   4      128.38      172.86     28.46 o
 -12   6   4      238.00      165.38     27.63 o
 -10   6   4       41.37       23.90     20.99 o
  -8   6   4      551.10      581.13     30.20 o
  -6   6   4     2410.49     2490.49     54.95 o
  -4   6   4        0.01        2.73     16.31 o
  -2   6   4        6.88        2.07     19.08 o
   0   6   4       72.31       72.50     22.50 o
   2   6   4       77.61       73.17     19.40 o
   4   6   4        0.24        9.26     22.53 o
   6   6   4      817.83      912.32     30.94 o
   8   6   4       25.16       47.18     25.28 o
  10   6   4      770.54      835.76     36.18 o
  12   6   4      199.66      208.51     24.34 o
  14   6   4      153.22      195.39     24.40 o
  16   6   4      347.51      387.57     46.10 o
  18   6   4       28.04       27.23     26.20 o
  20   6   4       60.38       53.27     24.84 o
  22   6   4       26.96       39.05     28.48 o
  24   6   4       64.18       82.62     33.32 o
 -27   7   4       48.87       54.77     38.30 o
 -25   7   4      231.09      176.29     39.77 o
 -23   7   4       61.77       47.69     36.79 o
 -21   7   4      512.61      469.89     44.25 o
 -19   7   4       15.05      -19.29     27.44 o
 -17   7   4       18.58       41.01     27.29 o
 -15   7   4        9.83       45.57     26.78 o
 -13   7   4      336.05      366.27     32.34 o
 -11   7   4       11.37       21.65     23.15 o
  -9   7   4      422.88      418.31     29.74 o
  -7   7   4      311.82      332.60     28.14 o
  -5   7   4     1598.83     1591.00     47.27 o
  -1   7   4      204.90      163.64     23.42 o
   1   7   4      945.84      992.87     39.85 o
   3   7   4      746.36      799.61     35.82 o
   5   7   4      208.74      223.44     24.69 o
   7   7   4      826.18      904.35     46.14 o
   9   7   4       15.92        3.28     22.71 o
  11   7   4        0.02      -10.76     23.03 o
  13   7   4      251.98      219.70     32.60 o
  15   7   4      169.15      163.16     31.96 o
  17   7   4      260.86      236.91     69.16 o
  19   7   4       61.50       36.76     29.55 o
  21   7   4       53.02       95.23     40.01 o
 -24   8   4      278.15      298.58     45.95 o
 -22   8   4       69.44       59.63     35.33 o
 -20   8   4      255.66      301.18     41.61 o
 -18   8   4       25.31      -21.10     29.62 o
 -16   8   4       23.21       24.61     31.98 o
 -14   8   4       53.29       16.93     28.11 o
 -12   8   4       97.16      127.73     29.76 o
 -10   8   4      162.49      235.56     33.15 o
  -8   8   4       59.78       51.75     28.50 o
  -6   8   4     1618.72     1488.79    105.42 o
  -4   8   4       24.48      -14.29     21.36 o
  -2   8   4     1094.44     1004.53     44.89 o
   0   8   4      306.17      311.25     31.72 o
   2   8   4       18.88      -20.08     20.08 o
   4   8   4      350.49      292.93     40.13 o
   6   8   4       17.75      -34.89     34.89 o
   8   8   4      181.41      125.52     53.79 o
  10   8   4      307.15      410.25     68.46 o
  12   8   4      533.31      485.98     62.40 o
  14   8   4       32.15       25.23     29.07 o
  16   8   4       55.10       33.68     29.79 o
  18   8   4       48.32       65.27     31.65 o
  20   8   4      107.87       38.48     46.73 o
 -21   9   4       44.35       40.85     37.16 o
 -19   9   4        7.40       -5.85     33.01 o
 -17   9   4       35.94      -11.42     32.54 o
 -15   9   4        8.61      -29.46     29.46 o
 -13   9   4       65.97       37.46     35.85 o
 -11   9   4       71.97      122.63     33.85 o
  -9   9   4      417.73      480.23     43.30 o
  -7   9   4       35.86        7.72     29.11 o
  -5   9   4      219.83      317.33     57.55 o
  -3   9   4      495.55      514.35     65.43 o
  -1   9   4       29.66       -1.24     27.04 o
   1   9   4       10.17      -23.32     32.96 o
   3   9   4       34.13       -9.98     33.59 o
   5   9   4      201.02      182.17     57.39 o
   7   9   4      163.83      110.90     45.48 o
   9   9   4      528.21      627.59     83.32 o
  11   9   4        7.51      -16.84     48.18 o
  13   9   4       56.39       80.78     55.79 o
  15   9   4        3.26       -2.01     39.94 o
 -16  10   4       31.84       53.42     56.50 o
 -14  10   4       93.49      136.21     89.75 o
 -12  10   4       49.42       31.80     66.93 o
 -10  10   4      334.84      308.95     63.46 o
  -8  10   4      268.00      382.99     99.44 o
  -6  10   4       70.14      126.62     53.59 o
  -4  10   4       16.13       39.90     51.62 o
  -2  10   4      211.47      127.74     93.64 o
   0  10   4       50.70      -26.81     41.07 o
   2  10   4       28.80      -34.65     34.65 o
   4  10   4        0.36      -23.09     37.57 o
   6  10   4       49.38       -5.24     37.64 o
   8  10   4       53.88       44.29     65.02 o
  10  10   4      113.43      123.71     65.02 o
  -5  11   4      121.87      319.32     94.18 o
  -3  11   4       29.40      -12.50     61.31 o
  -1  11   4      162.92      310.37     96.27 o
 -33   1   5        0.16      -25.11     25.11 o
 -31   1   5       89.43       80.10     23.12 o
 -29   1   5        5.21      -18.39     18.39 o
 -27   1   5     1374.46     1393.27     43.86 o
 -25   1   5      123.51      144.60     24.20 o
 -23   1   5      138.08      144.31     23.76 o
 -21   1   5       16.59       31.86     14.21 o
 -19   1   5       63.87       77.51     14.50 o
 -17   1   5      483.61      525.79     24.40 o
 -15   1   5       32.02       48.15     12.28 o
 -13   1   5      461.64      530.10     20.53 o
 -11   1   5        2.53       -9.35      9.35 o
  -9   1   5      211.23      222.42     12.48 o
  -7   1   5     3165.20     3446.43     62.11 o
  -5   1   5     2955.36     3393.49     53.68 o
  -3   1   5     1953.96     2071.69     56.15 o
  -1   1   5     4650.65     5026.79     54.25 o
   1   1   5      325.53      311.13     12.57 o
   3   1   5      284.41      299.16     10.05 o
   5   1   5      120.54      109.63      9.37 o
   7   1   5        0.28        3.71      8.28 o
   9   1   5     1877.05     1810.73     29.52 o
  11   1   5      181.52      186.07     15.92 o
  13   1   5      224.83      223.73     18.40 o
  15   1   5     1571.23     1633.75     38.81 o
  17   1   5      299.67      275.46     21.18 o
  19   1   5      295.71      242.51     25.71 o
  21   1   5       10.41        8.53     23.94 o
  23   1   5       17.68        9.65     27.61 o
  25   1   5        8.54      -28.09     33.90 o
  27   1   5       15.81       51.11     30.74 o
 -34   2   5      199.30      109.61     32.23 o
 -32   2   5       29.21        5.02     26.10 o
 -30   2   5       66.37       60.97     23.77 o
 -28   2   5        2.31       12.97     18.55 o
 -26   2   5      149.07      153.47     21.77 o
 -24   2   5      251.68      251.13     22.84 o
 -22   2   5     1019.86      983.53     33.40 o
 -20   2   5      339.35      344.04     18.69 o
 -18   2   5       51.12       62.56     12.65 o
 -16   2   5      748.06      761.91     26.42 o
 -14   2   5      974.37     1029.10     38.25 o
 -12   2   5      212.32      256.09     16.72 o
 -10   2   5      194.25      209.11     14.77 o
  -8   2   5      687.11      768.19     19.56 o
  -6   2   5      115.93      135.75     13.51 o
  -4   2   5     1018.65     1078.94     26.28 o
  -2   2   5      219.40      244.71      9.81 o
   0   2   5     2513.89     2748.53     33.31 o
   2   2   5     1027.25     1143.35     24.71 o
   4   2   5        3.60        1.32      6.36 o
   6   2   5      165.27      188.81     15.29 o
   8   2   5      595.94      630.39     19.44 o
  10   2   5      266.13      275.03     16.28 o
  12   2   5      595.96      610.35     24.51 o
  14   2   5       28.34        3.36     14.17 o
  16   2   5        0.10       -9.88     14.32 o
  18   2   5       15.46       -6.10     15.31 o
  20   2   5      280.06      255.08     26.06 o
  22   2   5      320.56      326.14     36.75 o
  24   2   5       23.34       19.41     28.59 o
  26   2   5        2.40       -9.76     28.91 o
  28   2   5       51.37       56.07     34.06 o
 -33   3   5        3.04      -23.18     33.51 o
 -31   3   5      167.15      141.40     48.85 o
 -29   3   5       30.48       60.43     25.56 o
 -27   3   5       62.46       79.66     20.40 o
 -25   3   5      487.02      496.05     27.75 o
 -23   3   5      692.76      664.40     25.07 o
 -21   3   5      830.47      818.12     26.40 o
 -19   3   5      419.18      392.93     19.63 o
 -17   3   5       49.31       41.39     11.54 o
 -15   3   5      850.01      917.18     23.32 o
 -13   3   5      259.38      307.45     19.18 o
 -11   3   5      312.34      385.00     21.28 o
  -9   3   5     3400.00     3366.47     53.09 o
  -7   3   5        1.07       -8.26      8.26 o
  -5   3   5     1884.44     2016.95     36.49 o
  -3   3   5      947.06     1095.23     24.13 o
  -1   3   5      924.89      977.97     37.27 o
   1   3   5     2520.55     2476.67     34.98 o
   3   3   5     3520.75     3318.15     40.95 o
   5   3   5      623.92      611.90     17.86 o
   7   3   5      739.41      761.84     21.92 o
   9   3   5      583.10      585.17     20.43 o
  11   3   5      538.76      554.58     24.13 o
  13   3   5       18.84        6.53     14.82 o
  15   3   5       47.78       24.77     15.42 o
  17   3   5      294.04      265.95     23.50 o
  19   3   5        2.02       21.25     20.62 o
  21   3   5      220.79      235.13     32.50 o
  23   3   5       60.87       34.22     28.95 o
  25   3   5      170.15      215.39     68.47 o
  27   3   5        0.08      -28.77     28.77 o
 -32   4   5      248.93      213.32     44.38 o
 -30   4   5      226.87      260.61     43.43 o
 -28   4   5      239.94      258.94     54.76 o
 -26   4   5       17.05        0.43     29.68 o
 -24   4   5      518.66      533.46     49.46 o
 -22   4   5      136.41      126.86     16.36 o
 -20   4   5      817.90      809.08     29.60 o
 -18   4   5      784.43      750.76     27.20 o
 -16   4   5     2524.89     2568.21     62.65 o
 -14   4   5       17.83       21.53     20.63 o
 -12   4   5     3397.47     3406.74     69.17 o
 -10   4   5        0.17        8.78     11.94 o
  -8   4   5     2554.03     2526.90     41.23 o
  -6   4   5     1861.98     1877.19     36.25 o
  -4   4   5       87.22       72.89     12.71 o
  -2   4   5     2127.40     2353.47     39.92 o
   0   4   5      809.88      812.57     23.86 o
   2   4   5       60.69       41.18     10.25 o
   4   4   5      665.63      616.36     17.90 o
   6   4   5     1019.14      978.62     23.05 o
   8   4   5      420.77      439.87     21.98 o
  10   4   5     4948.83     4727.70     71.78 o
  12   4   5       31.95       37.13     15.89 o
  14   4   5      254.90      297.90     28.61 o
  16   4   5        5.15        1.87     18.25 o
  18   4   5      758.94      753.97     46.62 o
  20   4   5       18.88       22.54     22.04 o
  22   4   5      198.74      252.72     35.68 o
  24   4   5      118.45      131.89     34.10 o
  26   4   5       39.48       27.41     36.43 o
 -31   5   5      409.78      505.86     76.29 o
 -29   5   5      241.28      302.84     50.85 o
 -27   5   5      582.66      614.11     52.86 o
 -25   5   5      144.23      114.28     35.96 o
 -23   5   5     1060.53      950.16     55.34 o
 -21   5   5      775.06      861.37     47.33 o
 -19   5   5      225.55      249.89     33.12 o
 -17   5   5      110.83      107.13     19.55 o
 -15   5   5      568.98      635.03     39.50 o
 -13   5   5     3434.44     3623.08     76.13 o
 -11   5   5      618.65      574.20     29.48 o
  -9   5   5    12788.60    12988.44    162.56 o
  -7   5   5       59.93       49.54     20.26 o
  -5   5   5     2320.05     2347.81     38.58 o
  -3   5   5       66.77       69.95     16.76 o
  -1   5   5     3559.06     3492.23     50.71 o
   1   5   5       11.91      -10.14     11.00 o
   3   5   5     3991.46     3828.29     52.05 o
   5   5   5      148.93      119.64     14.12 o
   7   5   5     1760.55     1685.97     47.20 o
   9   5   5      639.06      628.02     26.77 o
  11   5   5     1142.18     1052.88     33.49 o
  13   5   5      455.77      400.61     41.99 o
  15   5   5      335.91      386.91     29.38 o
  17   5   5      101.29       62.19     25.41 o
  19   5   5      227.59      286.71     29.29 o
  21   5   5      150.77      231.38     71.36 o
  23   5   5       15.15       54.44     41.99 o
  25   5   5      206.29      252.34     40.55 o
 -30   6   5        0.83      -31.13     31.13 o
 -28   6   5      654.23      679.00     53.07 o
 -26   6   5        7.46      -19.98     26.51 o
 -24   6   5      443.74      503.13     39.51 o
 -22   6   5      518.90      508.36     32.22 o
 -20   6   5     3441.41     3296.86     76.45 o
 -18   6   5        4.75        0.57     33.56 o
 -16   6   5     1243.95     1262.40     53.91 o
 -14   6   5        3.00      -21.99     21.99 o
 -12   6   5      672.29      667.43     32.58 o
 -10   6   5     1216.07     1257.50     40.77 o
  -8   6   5     2484.30     2322.10     48.75 o
  -6   6   5     2547.68     2575.23     50.78 o
  -4   6   5      721.16      713.31     26.25 o
  -2   6   5     1639.93     1503.90     41.38 o
   0   6   5     1544.40     1518.92     44.36 o
   2   6   5     1254.25     1303.96     52.12 o
   4   6   5      505.20      495.69     36.53 o
   6   6   5     1910.31     1907.81     42.92 o
   8   6   5      180.79      125.04     23.12 o
  10   6   5     1397.28     1285.50     55.42 o
  12   6   5        6.30        7.70     19.31 o
  14   6   5      525.84      554.58     34.10 o
  16   6   5        0.00       39.36     21.96 o
  18   6   5      566.42      587.91     45.61 o
  20   6   5       14.14       21.31     23.58 o
  22   6   5      663.49      794.69     63.75 o
 -27   7   5      338.50      351.96     44.70 o
 -25   7   5      178.12      190.33     35.12 o
 -23   7   5       51.24       45.43     40.44 o
 -21   7   5      307.88      381.35     70.20 o
 -19   7   5      263.42      215.38     35.46 o
 -17   7   5      300.70      366.74     37.37 o
 -15   7   5        0.02        4.70     36.88 o
 -13   7   5      591.47      617.16     41.57 o
 -11   7   5      604.71      556.05     38.90 o
  -9   7   5     2288.97     2227.76     60.76 o
  -7   7   5      169.25      133.33     26.00 o
  -5   7   5     3125.90     3047.01     69.75 o
  -3   7   5      532.66      510.09     53.96 o
  -1   7   5     2183.50     2045.65     60.82 o
   1   7   5       11.93       30.90     25.56 o
   3   7   5     2920.04     2781.13     77.84 o
   5   7   5      758.25      743.55    144.63 o
   7   7   5      525.87      459.86    125.88 o
   9   7   5      129.23      159.14     61.84 o
  11   7   5        3.68      -19.56     24.54 o
  13   7   5        1.40      -15.94     25.92 o
  15   7   5      129.34      199.45     28.04 o
  17   7   5      115.87      138.00     27.89 o
  19   7   5        2.92       10.52     24.26 o
  21   7   5      330.16      390.69     42.82 o
 -24   8   5       75.12      116.15     38.17 o
 -22   8   5       13.15       -8.58     31.96 o
 -20   8   5       80.61       80.35     33.31 o
 -18   8   5      111.01      152.57     54.06 o
 -16   8   5      324.61      333.52     39.30 o
 -14   8   5       53.10       14.69     27.39 o
 -12   8   5       95.69      111.94     44.44 o
 -10   8   5      263.71      351.64     36.64 o
  -8   8   5      587.99      660.62     52.05 o
  -6   8   5        0.07      -28.96     30.66 o
  -4   8   5       12.05      -11.30     31.32 o
  -2   8   5      118.66       75.36     35.27 o
   0   8   5       18.28      -21.88     24.67 o
   2   8   5      359.71      284.97     42.08 o
   4   8   5      144.59      135.78     43.74 o
   6   8   5        3.05       31.77     38.42 o
   8   8   5      318.73      359.73     50.71 o
  10   8   5      321.20      366.97     50.22 o
  12   8   5       27.85       29.98     29.26 o
  14   8   5      285.12      200.32     37.03 o
  16   8   5       35.25       62.36     26.47 o
  18   8   5       29.29       59.18     28.27 o
 -21   9   5       10.09       20.40     51.69 o
 -19   9   5       37.89       -2.91     50.30 o
 -17   9   5       18.63       -3.45    101.97 o
 -15   9   5       32.53       -5.86     60.59 o
 -13   9   5        8.17       94.43     97.08 o
 -11   9   5      100.79       76.08     49.66 o
  -9   9   5      141.16      106.27     40.00 o
  -7   9   5        0.11       13.94     48.92 o
  -5   9   5       37.43        6.55     33.59 o
  -3   9   5        2.47      -25.71     32.99 o
  -1   9   5       51.00       66.40     35.75 o
   1   9   5       31.79      -28.51     32.98 o
   3   9   5       17.18        6.82     35.54 o
   5   9   5        3.44       -5.09     39.50 o
   7   9   5        9.31       64.66     51.26 o
   9   9   5       22.12        7.03     48.90 o
  11   9   5       34.42       42.09     40.73 o
  13   9   5        4.69       -5.95     39.48 o
 -14  10   5       14.92      -48.96     76.25 o
 -12  10   5        0.03        9.56     51.29 o
 -10  10   5        5.30      -33.07     39.68 o
  -8  10   5        7.69       28.19     56.76 o
  -6  10   5      100.65       88.41     62.16 o
  -4  10   5       45.91       -3.94     51.41 o
  -2  10   5       13.99       36.04     60.50 o
   0  10   5       23.40      -17.20     36.49 o
   2  10   5       24.24       15.23     43.37 o
   4  10   5       96.42       18.37     40.05 o
   6  10   5        0.02      -63.16     63.16 o
   8  10   5        4.19       23.36     57.96 o
 -34   0   6      119.35      200.21     36.33 o
 -32   0   6        4.28       42.90     37.55 o
 -30   0   6      190.24      226.12     43.25 o
 -28   0   6     1467.63     1381.95     73.00 o
 -26   0   6       10.56        3.22     29.37 o
 -24   0   6     1064.15     1089.10     62.24 o
 -22   0   6       48.92      -10.06     25.06 o
 -20   0   6      175.29      169.17     57.96 o
 -18   0   6      923.22      917.04     76.25 o
 -16   0   6    13391.21    13429.32    228.32 o
 -14   0   6       24.56       29.98     15.19 o
 -12   0   6      900.67      957.59     33.64 o
 -10   0   6     2197.59     2080.75     49.76 o
  -8   0   6    15972.38    16809.49    334.97 o
  -6   0   6     2098.45     2209.51     68.34 o
  -4   0   6       40.36       -1.39     20.74 o
  -2   0   6      263.74      322.64     21.87 o
   0   0   6     1001.86     1060.21     26.53 o
   2   0   6     5116.48     4584.98     72.64 o
   4   0   6      708.51      638.17     20.86 o
   6   0   6     1380.58     1179.33     29.26 o
   8   0   6     1465.52     1355.52     37.38 o
  10   0   6     1979.44     1866.98     45.93 o
  12   0   6      951.30      870.47     47.03 o
  14   0   6     3300.07     3177.99     83.16 o
  16   0   6     1129.51     1176.44     47.60 o
  18   0   6      130.20      146.34     33.86 o
  20   0   6      656.87      624.49     50.60 o
  22   0   6       54.17       28.78     32.31 o
  24   0   6       10.61      -23.11     33.84 o
  26   0   6       47.79       61.69     40.37 o
 -35   1   6      126.26      126.97     31.94 o
 -33   1   6       48.40       18.36     22.88 o
 -31   1   6       97.47       89.21     23.40 o
 -29   1   6      158.08      126.90     23.05 o
 -27   1   6     1053.50     1057.47     58.64 o
 -25   1   6      137.03      123.22     24.53 o
 -23   1   6      209.88      205.13     24.99 o
 -21   1   6      666.11      618.99     28.93 o
 -19   1   6        1.74       -4.48     13.45 o
 -17   1   6     2258.46     2133.78     44.88 o
 -15   1   6     4180.17     4170.40     70.97 o
 -13   1   6     1416.97     1347.52     33.70 o
 -11   1   6      307.58      354.83     17.23 o
  -9   1   6     5586.59     5551.37     81.76 o
  -7   1   6     2186.19     1957.96     45.42 o
  -5   1   6    10248.67    10614.00    157.65 o
  -3   1   6        3.80       19.79      8.75 o
  -1   1   6      231.64      220.81     12.13 o
   1   1   6      202.42      260.19     11.83 o
   3   1   6     4211.32     3927.81     41.37 o
   5   1   6      138.60      143.73      9.82 o
   7   1   6     2146.09     1957.39     31.35 o
   9   1   6      231.46      221.34     13.01 o
  11   1   6      991.03     1002.65     26.61 o
  13   1   6        8.74      -16.34     16.34 o
  15   1   6      526.21      640.07     37.88 o
  17   1   6      185.14      208.98     24.31 o
  19   1   6        2.16       12.08     24.21 o
  21   1   6      289.24      266.72     34.87 o
  23   1   6       33.46        6.22     27.72 o
  25   1   6      171.62      174.98     35.97 o
  27   1   6       48.08        0.36     32.20 o
 -34   2   6      135.31       82.84     38.54 o
 -32   2   6       45.14        9.01     32.60 o
 -30   2   6      269.51      233.96     26.79 o
 -28   2   6      295.08      326.93     27.38 o
 -26   2   6       75.56       79.86     19.96 o
 -24   2   6       43.07       36.46     18.33 o
 -22   2   6      853.35      740.80     26.14 o
 -20   2   6     4002.53     3997.36     70.86 o
 -18   2   6      677.55      671.94     27.20 o
 -16   2   6     3350.56     3232.72     59.00 o
 -14   2   6      288.33      272.92     18.53 o
 -12   2   6     2059.99     2218.23     40.44 o
 -10   2   6       73.98       67.83     12.18 o
  -8   2   6     1391.14     1316.39     28.67 o
  -6   2   6      131.66      167.16     15.59 o
  -4   2   6     3878.88     4006.66     68.37 o
  -2   2   6        5.57       -7.99      7.99 o
   0   2   6       36.61       20.42      9.06 o
   2   2   6     3342.40     3319.21     40.18 o
   4   2   6     2180.78     2232.05     31.67 o
   6   2   6        0.75       -6.09      7.19 o
   8   2   6     1311.43     1202.27     26.61 o
  10   2   6     2312.48     2172.13     42.74 o
  12   2   6        1.22      -13.34     13.34 o
  14   2   6        3.36       -1.47     16.55 o
  16   2   6       13.97       15.01     24.29 o
  18   2   6      257.53      273.71     33.99 o
  20   2   6        1.47       14.38     20.66 o
  22   2   6      641.38      705.10     47.58 o
  24   2   6       25.28       19.39     36.80 o
  26   2   6       81.91      171.38     58.26 o
 -33   3   6       18.18      -33.27     33.27 o
 -31   3   6      496.81      411.35     47.31 o
 -29   3   6      382.12      363.66     43.32 o
 -27   3   6      780.05      798.51     41.99 o
 -25   3   6      240.74      239.52     22.71 o
 -23   3   6      793.79      818.27     27.62 o
 -21   3   6        5.75       -8.65     12.27 o
 -19   3   6     1901.54     1977.99     39.45 o
 -17   3   6      217.44      220.89     15.72 o
 -15   3   6       41.67       55.05     14.49 o
 -13   3   6      109.33      149.57     16.58 o
 -11   3   6      465.38      499.64     21.77 o
  -9   3   6      509.08      546.01     21.79 o
  -7   3   6      469.57      497.25     23.38 o
  -5   3   6      826.21      900.05     31.92 o
  -3   3   6      128.77      120.40     11.52 o
  -1   3   6      896.52      999.98     21.03 o
   1   3   6        0.47        2.92      8.30 o
   3   3   6     3174.05     2974.67     66.53 o
   5   3   6      567.74      559.46     29.74 o
   7   3   6        4.08      -11.65     11.65 o
   9   3   6       15.60       14.00     15.54 o
  11   3   6     1870.64     1790.59     40.13 o
  13   3   6      302.46      259.63     24.19 o
  15   3   6       21.91       49.11     26.27 o
  17   3   6       22.52       27.18     21.96 o
  19   3   6      208.49      178.98     25.56 o
  21   3   6       61.18       57.33     29.23 o
  23   3   6       90.68      131.66     33.89 o
  25   3   6       43.59       65.26     42.72 o
 -32   4   6       32.62      -32.80     35.25 o
 -30   4   6       53.02       83.66     36.97 o
 -28   4   6      180.62      167.30     39.90 o
 -26   4   6      208.80      189.61     37.81 o
 -24   4   6        5.15      -20.31     20.31 o
 -22   4   6      665.11      697.78     31.37 o
 -20   4   6        2.28       22.73     18.08 o
 -18   4   6       20.28       34.25     20.07 o
 -16   4   6       22.24       29.00     19.27 o
 -14   4   6       46.75        6.63     30.82 o
 -12   4   6       13.75      -10.95     10.95 o
 -10   4   6      792.23      819.08     24.72 o
  -8   4   6     3533.17     3635.13     60.08 o
  -6   4   6      483.15      448.25     21.81 o
  -4   4   6      452.83      523.21     19.93 o
  -2   4   6        7.81       -3.98     11.69 o
   0   4   6     1099.77     1126.60     26.23 o
   2   4   6        0.66        2.75      9.18 o
   4   4   6        8.68      -10.91     10.91 o
   6   4   6      494.52      529.13     20.80 o
   8   4   6        0.20      -11.63     14.18 o
  10   4   6      175.08      180.80     21.93 o
  12   4   6      166.33      162.55     22.39 o
  14   4   6      236.15      243.90     26.00 o
  16   4   6       15.19       35.11     19.80 o
  18   4   6      152.02      191.90     47.95 o
  20   4   6        0.28      -10.48     21.96 o
  22   4   6       15.98       22.49     29.62 o
  24   4   6        0.65       52.73     40.95 o
 -31   5   6       24.89       21.52     38.05 o
 -29   5   6        1.51       11.49     34.47 o
 -27   5   6       63.96      131.09     37.46 o
 -25   5   6        8.08      -10.69     31.21 o
 -23   5   6       17.58      -19.01     23.40 o
 -21   5   6      137.66      115.40     22.70 o
 -19   5   6      173.83      194.14     24.64 o
 -17   5   6        0.72      -15.95     15.95 o
 -15   5   6     1077.93     1167.47     38.03 o
 -13   5   6     1272.48     1327.28     40.23 o
 -11   5   6     4523.60     4303.25     74.11 o
  -9   5   6      740.03      767.48     27.19 o
  -7   5   6      139.21       99.15     20.39 o
  -5   5   6      298.88      305.41     20.46 o
  -3   5   6      377.11      407.21     22.69 o
  -1   5   6      136.10      143.05     17.87 o
   1   5   6      271.41      275.05     16.84 o
   3   5   6       50.10       57.79     13.07 o
   5   5   6        4.99      -10.59     12.96 o
   9   5   6       17.35        4.94     26.27 o
  11   5   6       12.67        2.46     18.64 o
  13   5   6       86.26      110.51     24.18 o
  15   5   6        7.33       -1.46     19.23 o
  17   5   6       21.08       39.88     21.94 o
  19   5   6       14.94       46.95     23.08 o
  21   5   6       87.29       72.19     31.36 o
  23   5   6       21.39       47.45     31.66 o
 -28   6   6        1.55      -28.06     28.06 o
 -26   6   6       26.86       -2.88     26.92 o
 -24   6   6      100.14       52.75     26.34 o
 -22   6   6       25.22       38.11     20.38 o
 -20   6   6       78.55      107.52     22.31 o
 -18   6   6      151.12      147.11     23.66 o
 -16   6   6        1.46      -11.64     18.29 o
 -14   6   6      133.71      119.53     21.30 o
 -12   6   6     1048.49      908.05     35.50 o
 -10   6   6       11.12        4.10     16.48 o
  -8   6   6      310.64      275.18     22.57 o
  -6   6   6      126.80       90.82     31.03 o
  -4   6   6       15.59       23.80     19.83 o
  -2   6   6        6.55       -5.46     19.21 o
   0   6   6      410.73      447.51     23.33 o
   2   6   6       92.04       88.71     17.15 o
   4   6   6       62.93      111.25     17.95 o
   6   6   6       74.30       46.47     20.01 o
   8   6   6       89.30      134.21     22.61 o
  10   6   6      165.36      137.72     23.66 o
  12   6   6       65.88       51.91     22.39 o
  14   6   6        0.19       27.61     21.91 o
  16   6   6       35.76       20.69     22.52 o
  18   6   6       16.79       46.02     23.65 o
  20   6   6      208.59      328.16     39.62 o
 -27   7   6      158.58      166.49     36.96 o
 -25   7   6       38.41       37.39     30.52 o
 -23   7   6      270.16      272.42     47.07 o
 -21   7   6       12.56        0.34     21.17 o
 -19   7   6      110.02       91.85     23.99 o
 -17   7   6        0.57      -18.12     18.12 o
 -15   7   6      686.99      636.05     34.22 o
 -13   7   6       77.07       41.16     33.12 o
 -11   7   6      493.70      469.34     59.82 o
  -9   7   6      690.81      748.62     75.60 o
  -7   7   6       24.95       11.47     30.59 o
  -5   7   6       14.25       30.17     30.39 o
  -3   7   6       50.41       22.32     25.27 o
  -1   7   6      307.76      290.07     28.34 o
   1   7   6     1001.90      919.06     42.95 o
   3   7   6       10.77       -2.31     27.92 o
   5   7   6       15.41       12.04     20.39 o
   7   7   6      527.55      607.48     39.45 o
   9   7   6       33.08       35.82     22.29 o
  11   7   6      155.19      164.54     26.51 o
  13   7   6      153.06      103.37     25.80 o
  15   7   6       12.98        7.69     23.49 o
  17   7   6        0.18      -23.85     23.85 o
  19   7   6       18.81       36.36     26.70 o
 -24   8   6      132.33       99.69     57.74 o
 -22   8   6       12.55      -15.43     27.79 o
 -20   8   6       32.67       -0.11     26.45 o
 -18   8   6       53.05       10.94     34.80 o
 -16   8   6      223.70      304.63     44.73 o
 -14   8   6      176.39      205.93     42.38 o
 -12   8   6      265.51      355.57     46.67 o
 -10   8   6        3.30       -8.24     33.12 o
  -8   8   6      395.78      467.79     93.59 o
  -6   8   6       53.80       48.26     33.11 o
  -4   8   6       69.35       72.49     36.58 o
  -2   8   6       28.27       -4.47     25.55 o
   0   8   6      367.36      349.75     35.48 o
   2   8   6       45.14       36.80     34.66 o
   4   8   6      958.86      873.24     55.40 o
   6   8   6       42.38       62.32     53.16 o
   8   8   6       92.55      175.32     45.37 o
  10   8   6       60.74       48.86     38.87 o
  12   8   6       20.02      -19.58     40.98 o
  14   8   6       55.33       90.64     34.27 o
  16   8   6       11.79       36.75     33.55 o
 -19   9   6       73.62       25.86     31.69 o
 -17   9   6       47.46        7.87     61.37 o
 -15   9   6       71.44        3.50     37.80 o
 -13   9   6       77.06       39.59     37.31 o
 -11   9   6       24.32        6.56     35.95 o
  -9   9   6       67.60       68.29     43.80 o
  -7   9   6        0.59        6.60     35.24 o
  -5   9   6      409.34      441.95     48.30 o
  -3   9   6       38.25        2.74     38.21 o
  -1   9   6       30.40       57.40     46.07 o
   1   9   6        0.04      -41.93     41.93 o
   3   9   6      186.79      147.38     45.54 o
   5   9   6        2.79      -31.43     31.43 o
   7   9   6      140.05       69.36     65.30 o
   9   9   6      179.99      177.91     47.73 o
  11   9   6       34.03       85.05     44.92 o
 -12  10   6      147.00      175.53     47.78 o
 -10  10   6      119.14      188.54     76.37 o
  -8  10   6      136.16      175.28     46.19 o
  -6  10   6      123.98       56.43     40.64 o
  -4  10   6      338.75      515.61     76.16 o
  -2  10   6        0.47       36.24     53.72 o
   0  10   6       49.92       55.12     47.63 o
   2  10   6       55.37       -9.76     41.83 o
   4  10   6       81.91       21.93     46.85 o
 -33   1   7        0.82      -10.43     25.38 o
 -31   1   7       20.52        7.05     21.19 o
 -29   1   7      110.54      101.36     26.69 o
 -27   1   7       15.04       11.43     22.03 o
 -25   1   7      413.31      315.79     29.70 o
 -23   1   7      543.04      490.11     48.00 o
 -21   1   7      174.99      191.89     19.75 o
 -19   1   7       92.73       96.55     17.43 o
 -17   1   7        2.17      -13.29     13.29 o
 -15   1   7       68.04       89.13     16.57 o
 -13   1   7      464.68      457.11     21.50 o
 -11   1   7       79.64       79.05     13.57 o
  -9   1   7      104.53      116.27     17.44 o
  -7   1   7        4.54       18.46     13.99 o
  -5   1   7     1170.33     1086.19     38.69 o
  -3   1   7       42.74       40.44     12.37 o
  -1   1   7      671.69      747.52     19.92 o
   1   1   7      975.26      966.51     21.28 o
   3   1   7      190.76      198.74     11.72 o
   5   1   7      282.47      301.51     12.49 o
   7   1   7      905.79      897.12     20.69 o
   9   1   7      648.75      633.56     23.82 o
  11   1   7        1.38      -13.39     13.39 o
  13   1   7       53.54       45.83     16.01 o
  15   1   7      262.15      252.80     22.69 o
  17   1   7       99.75       60.09     19.55 o
  19   1   7      486.87      504.25     30.62 o
  21   1   7       73.14       25.35     24.87 o
  23   1   7       36.35       34.86     26.96 o
  25   1   7        0.28       20.31     27.95 o
 -34   2   7      137.19       96.00     37.84 o
 -32   2   7      122.22       95.21     28.73 o
 -30   2   7      354.08      344.08     36.48 o
 -28   2   7       22.09       23.12     23.29 o
 -26   2   7        0.29       -5.80     17.31 o
 -24   2   7      104.02       81.10     19.25 o
 -22   2   7       83.77       65.93     17.26 o
 -20   2   7      264.12      292.99     22.35 o
 -18   2   7      557.33      571.26     26.86 o
 -16   2   7     1676.93     1613.80     60.08 o
 -14   2   7       44.21       68.27     14.01 o
 -12   2   7     2974.24     2967.07     49.60 o
 -10   2   7       30.10       35.87     12.44 o
  -8   2   7       19.93        0.24     11.59 o
  -6   2   7      676.52      735.92     27.12 o
  -4   2   7       86.78       81.49     12.80 o
  -2   2   7        2.12       -8.76      8.76 o
   0   2   7       19.16       35.66     10.34 o
   2   2   7      763.56      815.60     24.76 o
   4   2   7      165.65      200.47     19.74 o
   6   2   7     1209.78     1158.12     29.62 o
   8   2   7        1.43       -4.27     15.00 o
  10   2   7      123.78      143.63     20.39 o
  12   2   7       42.23       54.32     15.81 o
  14   2   7      421.72      426.76     34.48 o
  16   2   7        2.23      -18.81     18.81 o
  18   2   7       52.76       68.13     27.03 o
  20   2   7        8.57       26.76     22.77 o
  22   2   7       39.81       43.08     30.63 o
  24   2   7       30.08       -7.80     30.56 o
 -33   3   7      231.96      154.83     40.82 o
 -31   3   7       76.65       77.32     35.13 o
 -29   3   7       28.60        9.19     24.04 o
 -27   3   7      405.43      373.70     33.84 o
 -25   3   7        7.25        0.94     21.87 o
 -23   3   7       10.65       12.82     15.94 o
 -21   3   7      377.17      345.75     24.10 o
 -19   3   7      768.86      769.31     31.29 o
 -17   3   7       53.34       56.76     17.49 o
 -15   3   7     2642.48     2619.82     54.37 o
 -13   3   7      349.43      345.93     21.11 o
 -11   3   7      633.37      621.97     27.01 o
  -9   3   7       96.86       77.98     16.77 o
  -7   3   7      297.23      292.31     20.51 o
  -5   3   7      674.59      739.82     30.93 o
  -3   3   7        0.28      -11.90     11.90 o
  -1   3   7       10.64       -0.88     11.80 o
   1   3   7        8.51       -4.17      8.96 o
   3   3   7     1135.06     1106.54     23.49 o
   5   3   7      645.27      588.79     28.08 o
   7   3   7     2750.48     2625.78     57.55 o
   9   3   7       46.97       60.76     18.39 o
  11   3   7      434.89      467.87     29.25 o
  13   3   7       18.52       29.72     19.31 o
  15   3   7      344.72      397.74     29.80 o
  17   3   7       53.99       91.22     24.45 o
  19   3   7       75.49      125.19     26.35 o
  21   3   7      160.45      228.85     36.64 o
  23   3   7       52.06      101.04     34.07 o
 -32   4   7       68.41       85.13     39.33 o
 -30   4   7       83.25       49.13     35.17 o
 -28   4   7      141.33      127.74     37.32 o
 -26   4   7      717.30      681.40     41.44 o
 -24   4   7      147.92      148.18     27.47 o
 -22   4   7       38.22       44.48     21.62 o
 -20   4   7       22.29        4.92     19.02 o
 -18   4   7       46.41       14.96     19.44 o
 -16   4   7      216.97      225.92     25.64 o
 -14   4   7      581.68      575.11     33.04 o
 -12   4   7     4881.51     4830.37     78.12 o
 -10   4   7      116.16      150.30     23.62 o
  -8   4   7     1885.95     1856.38     43.87 o
  -6   4   7     1330.32     1249.74     33.75 o
  -4   4   7      144.81      165.95     15.47 o
  -2   4   7      272.55      224.58     15.78 o
   0   4   7      941.99      943.08     28.83 o
   2   4   7      519.07      557.88     23.88 o
   4   4   7     1275.21     1217.75     38.17 o
   6   4   7        1.66      -13.44     13.44 o
   8   4   7      432.65      456.64     48.68 o
  10   4   7       64.97       75.87     19.93 o
  12   4   7        1.57       11.53     18.39 o
  14   4   7      477.76      467.86     32.07 o
  16   4   7      331.99      385.83     31.49 o
  18   4   7       66.04       72.54     24.74 o
  20   4   7       96.23       58.43     30.71 o
  22   4   7      165.25      159.97     34.94 o
 -29   5   7        2.67       -1.64     34.05 o
 -27   5   7      720.71      765.62     70.05 o
 -25   5   7       48.21       50.32     33.60 o
 -23   5   7      757.14      771.82     51.78 o
 -21   5   7       32.16       18.33     17.53 o
 -19   5   7      676.04      717.78     41.95 o
 -17   5   7      106.77       92.16     19.18 o
 -15   5   7     1308.18     1364.73     40.71 o
 -13   5   7      283.12      304.99     23.04 o
 -11   5   7      165.18      188.95     19.50 o
  -9   5   7     2868.99     2878.91     70.60 o
  -7   5   7      451.06      531.09     34.83 o
  -5   5   7      872.49      963.62     42.51 o
  -3   5   7     3359.40     3262.10     72.07 o
  -1   5   7       79.07       85.97     25.31 o
   1   5   7     1063.61     1035.62     31.63 o
   3   5   7     1007.89      915.88     30.99 o
   5   5   7      463.01      509.41     28.03 o
   7   5   7      258.20      216.89     25.02 o
   9   5   7       87.24       74.07     24.94 o
  11   5   7      378.07      394.69     29.68 o
  13   5   7       16.89       29.51     20.82 o
  15   5   7      276.77      294.44     41.38 o
  17   5   7       59.09       63.01     24.19 o
  19   5   7      217.37      177.32     29.75 o
  21   5   7        0.02      -28.09     28.09 o
 -28   6   7      370.06      382.21     66.17 o
 -26   6   7      318.66      297.19     36.14 o
 -24   6   7      391.77      416.77     37.15 o
 -22   6   7      501.00      497.21     32.16 o
 -20   6   7       72.01       99.78     22.85 o
 -18   6   7       54.31       47.58     24.38 o
 -16   6   7     1650.48     1617.91     56.67 o
 -14   6   7     1270.02     1303.51     51.87 o
 -12   6   7     1059.08     1121.00     48.31 o
 -10   6   7      441.53      427.07     40.42 o
  -8   6   7      532.50      648.84     38.82 o
  -6   6   7        2.88      -21.44     21.44 o
  -4   6   7     1004.18     1002.45     40.25 o
  -2   6   7      231.40      161.57     34.69 o
   0   6   7     1044.80     1082.90     43.91 o
   2   6   7        8.44       22.79     20.58 o
   4   6   7     1450.42     1364.45     48.23 o
   6   6   7        3.66       -7.04     18.42 o
   8   6   7      115.62       77.12     25.02 o
  10   6   7       16.11      -14.77     20.78 o
  12   6   7      371.74      430.90     33.25 o
  14   6   7       74.42       98.94     25.84 o
  16   6   7      139.86      147.01     28.51 o
  18   6   7       29.51       26.06     38.33 o
 -25   7   7       64.79       49.94     39.28 o
 -23   7   7      428.62      460.91     45.32 o
 -21   7   7        0.00        3.85     40.50 o
 -19   7   7      262.44      287.67     40.21 o
 -17   7   7        2.87        5.53     25.30 o
 -15   7   7     1074.85     1041.84     50.65 o
 -13   7   7       84.14       99.61     32.65 o
 -11   7   7       70.09       97.94     39.82 o
  -9   7   7      130.64      153.18     30.33 o
  -7   7   7       50.75        2.75     25.47 o
  -5   7   7     1243.67     1205.85     51.94 o
  -3   7   7      836.95      845.55     39.70 o
  -1   7   7      503.32      526.62     33.72 o
   1   7   7      217.90      244.14     29.62 o
   3   7   7      752.18      640.03     48.17 o
   5   7   7      344.66      339.00     50.71 o
   7   7   7      416.60      445.34     66.65 o
   9   7   7      498.36      522.65     44.06 o
  11   7   7        0.08       15.75     29.01 o
  13   7   7       25.77        5.87     28.68 o
  15   7   7       26.86       24.58     27.55 o
 -22   8   7      184.93      173.19     33.47 o
 -20   8   7       48.20       48.92     32.10 o
 -18   8   7       10.11      -23.91     23.91 o
 -16   8   7      168.28      188.95     34.59 o
 -14   8   7        4.74      -26.00     26.00 o
 -12   8   7      334.38      383.47     39.56 o
 -10   8   7        0.19      -17.64     26.18 o
  -8   8   7      371.13      325.87     37.74 o
  -6   8   7        0.27      -28.94     28.94 o
  -4   8   7      622.20      669.34     44.15 o
  -2   8   7       20.73      -20.09     22.46 o
   0   8   7       36.02       -9.71     29.23 o
   2   8   7       13.24      -14.31     27.43 o
   4   8   7       67.92       10.98     36.39 o
   6   8   7      140.77      133.38     42.41 o
   8   8   7       46.89       51.22     37.74 o
  10   8   7       13.94      -14.80     33.45 o
  12   8   7        2.16      -29.53     29.53 o
 -17   9   7       41.95       73.66     32.95 o
 -15   9   7       40.38       25.40     30.16 o
 -13   9   7        1.66       23.88     31.23 o
 -11   9   7        1.14      -27.78     27.78 o
  -9   9   7       41.55       36.72     30.48 o
  -7   9   7       15.34      -19.38     35.32 o
  -5   9   7      111.53       90.16     46.77 o
  -3   9   7       37.46      102.65     39.20 o
  -1   9   7      170.69      123.71     33.82 o
   1   9   7        6.68       -2.48     35.71 o
   3   9   7       61.23       60.22     50.12 o
   5   9   7       25.80       38.17     41.61 o
   7   9   7        1.53       17.38     36.66 o
  -8  10   7        1.03       35.32     53.97 o
  -6  10   7        0.05       38.93     46.36 o
  -4  10   7       29.33       61.37     40.41 o
  -2  10   7        0.95       -1.19     45.43 o
 -34   0   8      366.71      345.75     57.14 o
 -32   0   8        3.48      -33.38     33.38 o
 -30   0   8      745.33      755.59     78.97 o
 -28   0   8      157.51      170.33     39.85 o
 -26   0   8      757.45      794.13     57.27 o
 -24   0   8      654.53      657.66     51.66 o
 -22   0   8      633.52      720.02     50.67 o
 -20   0   8      618.13      584.20     62.58 o
 -18   0   8     1930.26     1884.11     60.81 o
 -16   0   8     1205.09     1248.38     44.46 o
 -14   0   8      246.59      241.25     23.81 o
 -12   0   8     8350.37     8097.17    187.63 o
 -10   0   8     5136.61     4945.07    243.43 o
  -8   0   8     3287.14     3290.21     98.01 o
  -6   0   8      168.91      221.92     32.87 o
  -4   0   8     4060.99     3768.11    235.10 o
  -2   0   8     5497.59     5402.72    183.96 o
   0   0   8      406.78      392.03     25.00 o
   2   0   8      692.03      755.83     27.77 o
   4   0   8     1573.23     1597.88     61.01 o
   6   0   8     3212.80     2909.34     68.15 o
   8   0   8      484.97      478.68     52.55 o
  10   0   8       13.94       -3.12     17.71 o
  12   0   8     1176.58     1186.28     49.20 o
  14   0   8       44.65       20.49     22.75 o
  16   0   8      183.06      251.64     37.76 o
  18   0   8      481.18      440.56     90.74 o
  20   0   8      525.43      457.63     52.40 o
  22   0   8        9.77       33.52     42.93 o
 -31   1   8      153.98      153.70     31.14 o
 -29   1   8      293.03      332.46     34.30 o
 -27   1   8      250.42      245.50     29.75 o
 -25   1   8       45.59        9.76     21.81 o
 -23   1   8     1006.52      998.20     36.25 o
 -21   1   8      162.22      215.68     23.24 o
 -19   1   8     1491.75     1437.70     39.37 o
 -17   1   8       17.34       -9.61     14.37 o
 -15   1   8     1765.55     1711.27     39.86 o
 -13   1   8      246.13      267.73     28.57 o
 -11   1   8     6287.34     6382.50    111.04 o
  -9   1   8       55.43       49.75     17.16 o
  -7   1   8      597.53      550.64     29.23 o
  -5   1   8     1161.52     1161.59     39.97 o
  -3   1   8     2500.09     2385.71     47.09 o
  -1   1   8      417.64      444.99     25.36 o
   1   1   8     1865.22     1800.32     35.75 o
   3   1   8      417.19      397.36     16.93 o
   5   1   8     1568.56     1625.17     33.70 o
   7   1   8     2501.11     2245.62     41.66 o
   9   1   8       68.18       90.92     18.93 o
  11   1   8        1.20        1.74     14.46 o
  13   1   8      259.83      248.83     21.89 o
  15   1   8      303.22      347.84     32.81 o
  17   1   8      135.84      182.10     23.72 o
  19   1   8      327.58      334.10     33.59 o
  21   1   8       16.19       33.18     30.80 o
  23   1   8        0.54       26.29     31.88 o
 -32   2   8        0.07       -5.50     25.45 o
 -30   2   8      112.12      120.30     29.06 o
 -28   2   8        4.75      -21.69     21.69 o
 -26   2   8      415.64      399.46     40.49 o
 -24   2   8       60.72       54.95     23.39 o
 -22   2   8      657.50      680.57     30.84 o
 -18   2   8      405.60      353.11     22.88 o
 -16   2   8     2336.84     2254.27     48.99 o
 -14   2   8     3750.09     3835.11     61.25 o
 -12   2   8     1094.06     1105.42     29.70 o
 -10   2   8     1070.28      954.66     39.49 o
  -8   2   8      476.49      382.59     36.92 o
  -6   2   8      173.39      137.36     28.34 o
  -4   2   8       98.32       71.20     15.38 o
  -2   2   8      379.40      385.49     17.64 o
   0   2   8      642.42      680.77     31.05 o
   2   2   8      317.95      329.53     20.72 o
   4   2   8      497.92      534.24     26.66 o
   6   2   8      357.64      358.40     24.37 o
   8   2   8      541.42      483.07     22.23 o
  10   2   8        6.32        7.66     17.47 o
  12   2   8      120.14      126.07     22.23 o
  14   2   8        0.33       20.73     20.18 o
  16   2   8      311.26      353.90     30.90 o
  18   2   8        0.08       23.47     23.36 o
  20   2   8        9.48       24.56     30.18 o
  22   2   8       79.13      114.28     33.67 o
 -31   3   8       17.01        1.03     32.17 o
 -29   3   8        0.53      -11.80     23.62 o
 -27   3   8       34.24       26.18     24.16 o
 -25   3   8       15.57        7.37     22.35 o
 -23   3   8      897.84      888.46     35.29 o
 -21   3   8      878.90      850.61     47.68 o
 -19   3   8       59.42       67.12     18.25 o
 -17   3   8        9.95        9.72     16.30 o
 -15   3   8       66.78       77.83     18.01 o
 -13   3   8     2473.65     2565.22     59.93 o
 -11   3   8       25.86        6.54     17.14 o
  -9   3   8      402.24      417.27     23.88 o
  -7   3   8       48.01       68.72     17.58 o
  -5   3   8       15.72      -13.58     16.10 o
  -3   3   8      335.25      349.61     17.09 o
  -1   3   8       34.42        0.15     12.29 o
   1   3   8        0.60       -2.66     12.86 o
   3   3   8      123.42      142.24     17.27 o
   5   3   8      101.27      100.84     23.53 o
   7   3   8      363.14      320.63     38.48 o
   9   3   8      119.18      149.10     21.64 o
  11   3   8       60.75       60.31     20.49 o
  13   3   8        2.50       -7.71     21.44 o
  15   3   8      173.42      168.37     26.52 o
  17   3   8       12.87        0.42     21.84 o
  19   3   8       53.01       60.26     25.85 o
  21   3   8        1.62      -19.74     36.54 o
 -30   4   8        8.99      -34.40     34.40 o
 -28   4   8        3.72      -17.77     25.44 o
 -26   4   8       80.93       59.07     38.80 o
 -24   4   8       35.61        6.86     20.58 o
 -22   4   8      223.10      224.97     27.35 o
 -20   4   8       68.84       47.62     24.97 o
 -18   4   8        0.62      -16.29     17.56 o
 -16   4   8      415.36      392.86     29.98 o
 -14   4   8      130.10      136.36     20.80 o
 -12   4   8      145.79      167.80     24.70 o
 -10   4   8       42.87        5.14     20.34 o
  -8   4   8       49.77       50.04     21.37 o
  -6   4   8      529.34      538.83     32.28 o
  -4   4   8     1204.20     1289.15     43.63 o
  -2   4   8      507.68      526.63     33.18 o
   0   4   8       59.69       26.13     18.61 o
   2   4   8      133.79      113.59     16.86 o
   4   4   8       33.88        9.97     14.70 o
   6   4   8       26.90       -3.43     17.17 o
   8   4   8        9.67       32.78     18.26 o
  10   4   8       17.43       -7.50     18.24 o
  14   4   8       43.53       68.61     22.89 o
  16   4   8        0.02       46.75     23.37 o
  18   4   8       46.64       24.14     23.72 o
  20   4   8       23.22      -24.36     28.11 o
 -29   5   8       38.81      -22.29     35.01 o
 -27   5   8       66.00       40.82     37.89 o
 -25   5   8       82.67       69.11     64.23 o
 -23   5   8       74.98       86.27     23.96 o
 -21   5   8       24.49       49.28     22.64 o
 -19   5   8        0.53      -19.49     19.49 o
 -17   5   8        4.80        0.19     20.61 o
 -15   5   8      216.27      241.68     28.08 o
 -13   5   8       42.98       82.70     23.48 o
 -11   5   8      172.17      167.68     41.83 o
  -9   5   8      782.32      816.74     53.62 o
  -7   5   8     1490.55     1474.48     85.04 o
  -5   5   8      212.19      227.44     28.20 o
  -3   5   8      148.97      119.76     22.80 o
  -1   5   8      178.68      146.21     24.36 o
   1   5   8      114.50       69.12     24.21 o
   3   5   8        9.27        8.45     17.11 o
   5   5   8        1.11      -12.32     15.26 o
   7   5   8       42.54       48.53     19.62 o
   9   5   8       50.98       72.35     21.40 o
  11   5   8        3.31       -2.44     19.97 o
  13   5   8       10.77      -20.27     20.27 o
  15   5   8       29.87       64.14     24.83 o
  17   5   8       33.93       27.09     24.16 o
  19   5   8        5.04       29.47     25.62 o
 -26   6   8      138.74      128.73     41.87 o
 -24   6   8       27.10      -23.24     34.00 o
 -22   6   8        5.10      -17.03     22.92 o
 -20   6   8       47.84       51.22     24.78 o
 -18   6   8       28.09      -12.40     23.43 o
 -16   6   8        8.36       20.42     23.50 o
 -14   6   8      538.05      492.63     36.92 o
 -12   6   8       92.46      107.54     27.39 o
 -10   6   8       27.16       16.71     22.81 o
  -8   6   8       10.12      -14.05     22.33 o
  -6   6   8      148.48      178.97     28.66 o
  -4   6   8       18.73        0.11     20.10 o
  -2   6   8      620.56      568.63     36.06 o
   0   6   8       23.44       39.29     22.48 o
   2   6   8        3.17        0.56     21.51 o
   4   6   8        2.00      -28.37     28.37 o
   6   6   8      120.95       90.32     28.88 o
   8   6   8        0.79      -17.06     31.22 o
  10   6   8        9.02        3.42     26.68 o
  12   6   8        0.28       -8.39     22.83 o
  14   6   8        2.93       -8.45     24.00 o
  16   6   8       69.78       70.70     27.98 o
 -25   7   8       14.50       35.27     40.24 o
 -23   7   8        6.62      -25.61     25.61 o
 -21   7   8       22.34       25.08     27.77 o
 -19   7   8       93.87       54.43     29.15 o
 -17   7   8      318.12      292.65     35.68 o
 -15   7   8      170.30      153.72     31.28 o
 -13   7   8        9.66       24.68     29.16 o
 -11   7   8      104.23      116.79     29.86 o
  -9   7   8      193.05      157.58     30.92 o
  -7   7   8        6.42        5.94     24.82 o
  -5   7   8       43.26       57.55     26.81 o
  -3   7   8       55.17       45.23     22.55 o
  -1   7   8       26.13       -7.02     21.82 o
   1   7   8       75.56       54.41     36.40 o
   3   7   8       53.33       43.47     35.41 o
   5   7   8      169.26      192.13     43.99 o
   7   7   8       53.58       19.43     34.93 o
   9   7   8        0.98       37.96     31.54 o
  11   7   8        6.91       42.67     31.02 o
  13   7   8        1.10      -13.49     28.99 o
 -20   8   8       62.61       46.16     30.45 o
 -18   8   8      181.78      176.86     34.34 o
 -16   8   8        6.07      -10.58     26.80 o
 -14   8   8       14.64      -18.47     26.55 o
 -12   8   8       54.58       71.55     30.17 o
 -10   8   8       91.70       50.35     29.65 o
  -8   8   8       23.57       21.95     42.61 o
  -6   8   8        7.06       -0.46     26.72 o
  -4   8   8       23.45        1.30     27.66 o
  -2   8   8       86.53       28.35     28.84 o
   0   8   8       81.74       19.23     30.92 o
   2   8   8       27.69       13.24     31.74 o
   4   8   8      151.86      126.44     41.86 o
   6   8   8       15.24       46.71     39.06 o
   8   8   8       62.24      128.08     44.11 o
  10   8   8       34.08       -0.26     38.29 o
 -15   9   8       97.96       46.43     31.65 o
 -13   9   8        7.17       -7.57     55.10 o
 -11   9   8        1.18      -37.00     38.51 o
  -9   9   8        5.79       55.57     30.85 o
  -7   9   8       77.07      108.04     34.19 o
  -5   9   8       17.37       55.67     37.01 o
  -3   9   8       31.99       -3.94     49.28 o
  -1   9   8       59.58       54.09     32.94 o
   1   9   8      176.30      174.03     54.50 o
   3   9   8       41.47        3.15     36.41 o
 -33   1   9       37.82       41.88     37.71 o
 -31   1   9        9.35       25.92     26.05 o
 -29   1   9       64.92       73.34     26.84 o
 -27   1   9       95.55       76.94     24.84 o
 -25   1   9       40.64       65.99     23.35 o
 -23   1   9       12.60       15.02     17.28 o
 -21   1   9        0.26       11.33     16.21 o
 -19   1   9      536.06      466.10     25.46 o
 -17   1   9      730.14      692.33     28.08 o
 -15   1   9      226.91      218.63     42.47 o
 -13   1   9        3.44        8.41     20.58 o
 -11   1   9        5.79       22.20     18.28 o
  -9   1   9        0.22      -17.18     17.18 o
  -7   1   9      326.41      315.11     27.11 o
  -5   1   9       21.53       20.38     20.22 o
  -3   1   9      147.91      100.65     36.70 o
  -1   1   9      122.79      117.27     17.93 o
   1   1   9      590.86      602.79     26.58 o
   3   1   9       98.94       80.75     17.32 o
   5   1   9       12.81       25.36     15.62 o
   7   1   9      153.94      129.52     18.90 o
   9   1   9        5.40       23.75     18.44 o
  11   1   9      173.11      149.83     23.28 o
  13   1   9       50.13       91.36     36.91 o
  15   1   9       21.77       44.64     25.04 o
  17   1   9        7.31        0.70     32.50 o
  19   1   9       69.05       15.18     40.87 o
 -32   2   9      202.22      189.77     33.58 o
 -30   2   9      324.97      315.07     35.42 o
 -28   2   9      117.45      145.48     28.67 o
 -26   2   9       25.05       25.15     22.80 o
 -24   2   9      146.07      157.07     22.09 o
 -22   2   9       11.65      -16.25     16.25 o
 -20   2   9       34.56       28.28     16.95 o
 -18   2   9      475.63      523.22     26.83 o
 -16   2   9      100.43       85.85     17.63 o
 -14   2   9        2.45       -5.36     14.65 o
 -12   2   9      800.27      895.95    113.41 o
 -10   2   9      511.18      543.07     37.26 o
  -8   2   9     1342.21     1418.12     81.60 o
  -6   2   9      896.69      958.17     56.28 o
  -4   2   9        9.76       12.40     24.62 o
  -2   2   9      204.22      185.14     16.29 o
   0   2   9      493.07      511.49     24.49 o
   2   2   9      423.09      446.52     26.49 o
   4   2   9      589.00      606.56     30.24 o
   6   2   9       87.65       50.85     17.61 o
   8   2   9       83.22       80.93     20.44 o
  10   2   9       23.32        6.93     18.99 o
  12   2   9      258.65      284.23     28.06 o
  14   2   9       23.79       35.50     22.19 o
  16   2   9      157.15      216.91     30.25 o
  18   2   9       26.00       24.38     24.39 o
  20   2   9       21.74       42.57     54.26 o
 -31   3   9       27.72        8.08     27.45 o
 -29   3   9      324.70      298.32     34.32 o
 -27   3   9       19.61       18.12     24.03 o
 -25   3   9        0.07      -20.85     20.85 o
 -23   3   9       35.87       18.69     18.41 o
 -21   3   9      473.64      468.83     28.42 o
 -19   3   9       36.88       54.59     18.76 o
 -17   3   9       86.44       93.73     19.00 o
 -15   3   9     2097.78     2007.49     52.57 o
 -13   3   9       10.21       -5.73     18.10 o
 -11   3   9     1729.42     1807.57     49.17 o
  -9   3   9     1366.08     1389.85     43.45 o
  -7   3   9       21.06       -0.13     19.05 o
  -5   3   9      365.70      373.23     32.01 o
  -3   3   9       68.07       67.82     19.37 o
  -1   3   9      158.56      219.13     33.91 o
   1   3   9      255.24      270.22     20.82 o
   3   3   9      270.25      321.88     24.23 o
   5   3   9      217.35      235.79     22.94 o
   7   3   9      170.02      151.94     22.04 o
   9   3   9       98.48      105.47     21.98 o
  11   3   9      353.45      365.21     29.66 o
  13   3   9      188.20      220.93     27.43 o
  15   3   9       67.43       63.80     24.09 o
  17   3   9      176.72      226.43     31.26 o
  19   3   9       54.51       85.63     33.69 o
 -30   4   9      353.76      365.53     66.35 o
 -28   4   9      164.61      182.41     64.21 o
 -26   4   9        0.81      -22.68     28.76 o
 -24   4   9        0.54        1.57     21.42 o
 -22   4   9      351.57      358.47     31.03 o
 -20   4   9       53.65       48.74     21.74 o
 -18   4   9      266.89      317.55     28.42 o
 -16   4   9        7.39        1.05     20.23 o
 -14   4   9      433.48      477.67     31.73 o
 -12   4   9      555.38      548.11     32.93 o
 -10   4   9       14.21        1.43     28.21 o
  -8   4   9      217.03      247.29     26.86 o
  -6   4   9      184.53      170.30     25.83 o
  -4   4   9      862.47      900.56     46.07 o
  -2   4   9     2375.59     2249.89     68.06 o
   0   4   9       71.76       78.78     24.35 o
   2   4   9       38.52       28.82     16.32 o
   4   4   9       25.46       14.42     18.67 o
   6   4   9        1.42      -17.19     17.19 o
   8   4   9      548.89      520.15     32.39 o
  10   4   9       25.29       31.36     21.10 o
  12   4   9       27.06       21.60     21.76 o
  14   4   9       58.76       95.13     26.34 o
  16   4   9       76.95      104.40     27.37 o
  18   4   9       44.33       48.01     27.52 o
 -27   5   9      130.46      144.07     39.94 o
 -25   5   9       47.28       89.56     35.70 o
 -23   5   9      171.26      237.56     30.62 o
 -21   5   9      619.01      747.59     49.04 o
 -19   5   9       76.17       67.92     23.99 o
 -17   5   9      302.13      340.06     31.71 o
 -15   5   9      423.22      405.67     33.15 o
 -13   5   9       38.72       50.62     23.54 o
 -11   5   9      319.52      378.04     31.99 o
  -9   5   9      185.65      196.59     27.95 o
  -7   5   9       40.71       28.81     22.37 o
  -5   5   9       81.72      118.55     26.85 o
  -3   5   9      938.21      969.09     42.71 o
  -1   5   9       85.48      115.14     27.43 o
   1   5   9     1015.90     1069.42     50.08 o
   3   5   9       17.12       19.10     21.06 o
   5   5   9      121.33      183.64     31.77 o
   7   5   9        8.19      -22.40     22.40 o
   9   5   9      204.29      265.02     59.16 o
  11   5   9        0.02        2.59     21.44 o
  13   5   9        9.77        1.30     22.76 o
  15   5   9       38.10       27.00     25.41 o
 -26   6   9       95.24       71.34     39.86 o
 -24   6   9       36.93       96.34     38.41 o
 -22   6   9      484.45      505.91     58.80 o
 -20   6   9       35.09       49.27     26.51 o
 -18   6   9      922.45      993.01     47.87 o
 -16   6   9        6.41      -16.99     22.71 o
 -14   6   9       63.72       93.29     27.01 o
 -12   6   9      188.15      194.43     29.85 o
 -10   6   9      623.60      684.87     62.19 o
  -8   6   9       31.64       29.64     24.55 o
  -6   6   9      483.57      487.73     37.41 o
  -4   6   9       31.84       36.24     25.85 o
  -2   6   9      100.13       87.26     25.65 o
   0   6   9      243.16      270.87     34.03 o
   2   6   9      164.05      239.95     41.17 o
   4   6   9       73.55       92.12     35.80 o
   6   6   9       22.20       -4.79     26.80 o
   8   6   9      184.12       99.14     32.85 o
  10   6   9       49.74       41.87     29.73 o
  12   6   9        9.72        8.41     30.21 o
  14   6   9        0.05       18.84     63.21 o
 -23   7   9       94.58       80.42     31.17 o
 -21   7   9      133.94      126.17     32.01 o
 -19   7   9      230.38      247.56     35.37 o
 -17   7   9      127.33      156.57     32.00 o
 -15   7   9      256.11      269.08     35.57 o
 -13   7   9        6.03      -23.58     39.84 o
 -11   7   9      276.89      321.95     36.29 o
  -9   7   9      178.37      238.94     34.04 o
  -7   7   9      215.75      267.95     34.40 o
  -5   7   9        1.60      -25.50     25.50 o
  -3   7   9      113.27      130.00     27.39 o
  -1   7   9      117.22       99.75     31.75 o
   1   7   9      489.95      535.28     71.36 o
   3   7   9        3.50       21.83     34.32 o
   5   7   9      168.01      251.10     46.58 o
   7   7   9       32.01       26.93     35.36 o
   9   7   9      182.70      146.89     50.84 o
 -18   8   9      493.45      561.11     45.69 o
 -16   8   9        1.52      -31.34     31.34 o
 -14   8   9       25.17       47.60     31.35 o
 -12   8   9        2.29      -26.94     26.94 o
 -10   8   9      107.26      116.52     39.15 o
  -8   8   9       81.08       15.67     34.90 o
  -6   8   9      133.25      101.30     32.36 o
  -4   8   9      345.21      344.97     47.20 o
  -2   8   9       65.22       55.10     32.24 o
   0   8   9       95.18       85.03     33.94 o
   2   8   9      125.80      123.99     45.24 o
   4   8   9        1.40       -6.88     36.64 o
   6   8   9       23.93       30.70     40.22 o
  -7   9   9       39.72       -9.24     49.27 o
  -5   9   9       31.32       25.36     54.34 o
 -30   0  10      748.49      765.54     65.32 o
 -28   0  10      188.01      206.86     43.55 o
 -26   0  10      201.11      204.74     40.68 o
 -24   0  10       64.62      104.80     59.68 o
 -22   0  10      705.46      754.33     84.49 o
 -20   0  10      669.89      731.02     47.40 o
 -18   0  10     2398.08     2567.27    103.42 o
 -16   0  10       34.79       45.09     29.99 o
 -14   0  10     2213.72     2115.75     84.06 o
 -12   0  10       75.09       90.17     31.61 o
 -10   0  10      737.39      720.37     52.80 o
  -8   0  10       87.38       93.88     32.13 o
  -6   0  10     3558.55     3539.03    159.66 o
  -4   0  10      160.31      171.89     50.71 o
  -2   0  10     1480.31     1480.82     64.49 o
   0   0  10      368.26      341.50     39.42 o
   2   0  10     2684.25     2469.24     87.03 o
   4   0  10       26.20       13.81     27.94 o
   6   0  10      113.60      134.79     34.16 o
   8   0  10      118.00      105.37     35.81 o
  10   0  10       35.53       -6.14     59.59 o
  12   0  10      318.41      306.16     70.64 o
  14   0  10      175.77      198.15     59.59 o
  16   0  10      280.45      340.33     69.73 o
  18   0  10        1.91       50.35     53.79 o
 -31   1  10       24.66       17.89     27.04 o
 -29   1  10      979.83      887.07     68.88 o
 -27   1  10        3.85       -1.14     22.93 o
 -25   1  10      342.28      423.87     33.23 o
 -23   1  10       18.09      -14.94     17.56 o
 -21   1  10      220.31      216.78     24.12 o
 -19   1  10       73.04       34.72     24.49 o
 -17   1  10     1840.81     1966.95     67.99 o
 -15   1  10     1232.17     1292.77     56.41 o
 -13   1  10      269.34      245.84     31.12 o
 -11   1  10      602.47      624.97     35.96 o
  -9   1  10      454.58      486.82     33.50 o
  -7   1  10      588.93      502.54     38.59 o
  -5   1  10     1656.17     1762.40     64.37 o
  -3   1  10      387.34      346.86     28.47 o
  -1   1  10      274.04      281.54     25.80 o
   1   1  10     1797.41     1890.73     44.97 o
   3   1  10       45.22       29.40     16.55 o
   5   1  10       55.06       34.05     17.27 o
   7   1  10      183.87      215.15     24.14 o
   9   1  10      573.21      580.03     32.81 o
  11   1  10        2.91        6.10     24.21 o
  13   1  10      375.09      502.16     48.48 o
  15   1  10        1.30      -12.34     30.65 o
  17   1  10       51.08        8.28     47.46 o
 -30   2  10      107.22      102.73     29.83 o
 -28   2  10      112.90       91.30     27.95 o
 -26   2  10       37.24       14.82     23.65 o
 -24   2  10       43.73       43.72     33.80 o
 -22   2  10      194.20      171.37     22.18 o
 -20   2  10       28.84        8.13     17.27 o
 -18   2  10      551.62      591.41     33.28 o
 -16   2  10      593.93      513.96     30.86 o
 -14   2  10       22.51       47.77     30.21 o
 -12   2  10     2168.54     2098.36     70.59 o
 -10   2  10     1098.25     1257.70     66.96 o
  -8   2  10      107.71      114.61     38.67 o
  -6   2  10      914.09      797.34     55.84 o
  -4   2  10       69.30       44.10     29.95 o
  -2   2  10      577.56      620.25     40.41 o
   0   2  10      222.58      232.25     22.46 o
   2   2  10       38.08       40.14     18.14 o
   4   2  10       35.19       18.25     17.99 o
   6   2  10       59.70       82.87     24.44 o
   8   2  10       68.93      103.35     22.23 o
  10   2  10       41.85       53.07     22.07 o
  12   2  10       75.24      101.77     26.74 o
  14   2  10       53.44       74.09     24.59 o
  16   2  10       69.96       97.43     32.83 o
 -29   3  10       83.40       82.04     30.10 o
 -27   3  10        4.82      -20.90     25.76 o
 -25   3  10       29.42        1.00     27.97 o
 -23   3  10       75.23       50.83     20.71 o
 -21   3  10        0.04      -17.27     17.27 o
 -19   3  10      146.02      122.90     21.49 o
 -17   3  10      884.84      894.94     43.97 o
 -15   3  10       12.75       -7.44     17.85 o
 -13   3  10       11.49       11.20     18.23 o
 -11   3  10      145.29      138.26     47.82 o
  -9   3  10      182.88      165.23     28.56 o
  -7   3  10      217.17      210.43     29.82 o
  -5   3  10       98.24       47.25     30.17 o
  -3   3  10       85.54       94.75     37.76 o
  -1   3  10       23.00       20.10     22.77 o
   1   3  10      403.25      442.52     25.58 o
   3   3  10       17.13       14.20     19.76 o
   5   3  10      105.26      101.39     21.82 o
   7   3  10       48.15       43.15     20.44 o
   9   3  10      112.36      121.08     23.41 o
  11   3  10       62.48       58.83     23.28 o
  13   3  10       62.31       41.97     24.18 o
  15   3  10        0.13       35.45     24.98 o
 -28   4  10       20.90       -6.96     33.36 o
 -26   4  10        0.30      -29.31     29.31 o
 -24   4  10       47.99       36.50     23.81 o
 -22   4  10       33.10       50.91     23.58 o
 -20   4  10        6.93        7.83     21.37 o
 -18   4  10       19.49       -8.66     20.00 o
 -16   4  10       69.21       55.00     27.76 o
 -14   4  10        2.48       34.70     21.09 o
 -12   4  10      106.17       72.00     22.06 o
 -10   4  10      347.09      307.10     28.28 o
  -8   4  10       58.43       62.06     23.68 o
  -6   4  10      134.68      121.48     25.78 o
  -4   4  10      299.61      331.26     53.25 o
  -2   4  10        5.45       27.20     23.58 o
   0   4  10     1007.50     1057.80     59.69 o
   2   4  10      127.10      105.32     24.77 o
   4   4  10       27.83       15.56     48.71 o
   6   4  10        7.25      -23.50     23.50 o
   8   4  10        4.46       21.92     25.65 o
  10   4  10        0.37       21.41     22.06 o
  12   4  10        6.02       34.09     24.05 o
  14   4  10       13.94       -3.84     24.29 o
 -25   5  10       55.02       41.15     34.81 o
 -23   5  10      283.19      296.54     33.21 o
 -21   5  10       25.25       36.24     25.40 o
 -19   5  10        1.54       -3.85     23.24 o
 -17   5  10       10.35       22.65     22.75 o
 -15   5  10       19.83       39.44     27.11 o
 -13   5  10        0.82      -15.17     21.23 o
 -11   5  10       27.81       11.45     23.87 o
  -9   5  10       30.22       28.84     29.86 o
  -7   5  10      120.94      103.93     27.28 o
  -5   5  10        5.55      -17.60     22.42 o
  -3   5  10      472.57      401.48     80.60 o
  -1   5  10      145.67      153.00     32.09 o
   1   5  10        0.02      -23.29     23.29 o
   5   5  10        0.95      -24.53     24.53 o
   7   5  10        9.98        7.95     27.40 o
   9   5  10       13.79      -13.84     26.41 o
  11   5  10       34.47       44.22     30.06 o
  13   5  10        3.21       39.98     31.36 o
 -24   6  10        0.01      -33.03     33.03 o
 -22   6  10      158.21      161.70     32.28 o
 -20   6  10       67.04       78.49     27.97 o
 -18   6  10       15.72       11.02     38.19 o
 -16   6  10       48.22       53.82     24.72 o
 -14   6  10        7.62      -13.27     29.71 o
 -12   6  10        0.07      -11.23     24.04 o
 -10   6  10        2.03      -19.56     23.13 o
  -8   6  10       40.26      -23.34     23.34 o
  -6   6  10        0.34        4.06     24.34 o
  -4   6  10       10.12      -24.74     24.74 o
  -2   6  10       55.26       25.55     26.99 o
   0   6  10        0.05       13.59     37.76 o
   2   6  10       25.24       95.52     37.76 o
   4   6  10       23.05       77.84     35.79 o
   6   6  10        0.42       20.76     34.49 o
   8   6  10        0.26      -18.19     28.03 o
  10   6  10        0.16       20.99     31.15 o
 -19   7  10        2.45        7.83     27.99 o
 -17   7  10        0.17       18.39     30.85 o
 -15   7  10       55.75       89.68     30.81 o
 -13   7  10       58.15       51.83     34.51 o
 -11   7  10       12.26       29.63     26.88 o
  -9   7  10        0.70      -29.86     29.86 o
  -7   7  10        2.98      -11.53     25.97 o
  -5   7  10      167.30      160.33     32.24 o
  -3   7  10        0.01      -29.09     30.75 o
  -1   7  10        0.02      -10.59     30.97 o
   1   7  10        3.51       26.33     36.13 o
   3   7  10        7.00       46.05     56.24 o
   5   7  10        2.95       56.80     38.61 o
 -12   8  10        4.95       44.16     34.08 o
 -10   8  10        0.84        5.82     29.88 o
  -8   8  10       21.89       44.02     31.61 o
  -6   8  10       47.21       34.11     34.82 o
  -4   8  10        3.43        7.96     38.46 o
  -2   8  10       37.72       67.89     43.02 o
 -29   1  11        2.31      -16.04     24.67 o
 -27   1  11        4.96      -21.02     22.52 o
 -25   1  11        8.60       17.85     37.60 o
 -23   1  11       54.73       36.24     19.27 o
 -21   1  11      128.80      109.86     20.04 o
 -19   1  11       11.13       26.40     25.96 o
 -17   1  11       10.08      -10.65     23.59 o
 -15   1  11       18.49       55.44     26.89 o
 -13   1  11      334.70      244.05     33.56 o
 -11   1  11       35.89       24.50     26.22 o
  -9   1  11      151.53      130.62     29.55 o
  -7   1  11      121.60      100.70     35.39 o
  -5   1  11        7.46      -11.19     24.75 o
  -3   1  11       10.38      -28.19     28.43 o
  -1   1  11      180.88      197.59     25.60 o
   1   1  11       19.42       -5.95     20.08 o
   3   1  11        4.18       -3.38     21.42 o
   5   1  11       19.43       -5.33     22.83 o
   7   1  11      149.67      122.21     37.67 o
   9   1  11       19.03       14.73     26.03 o
  11   1  11        1.92      -26.19     26.19 o
  13   1  11       11.65        3.65     50.04 o
 -28   2  11      131.54       94.15     42.17 o
 -26   2  11       52.07        5.28     24.46 o
 -24   2  11      363.60      324.57     29.20 o
 -22   2  11      106.47       84.48     20.32 o
 -20   2  11      404.22      379.92     39.98 o
 -18   2  11       11.20      -22.82     22.82 o
 -16   2  11       12.27       23.73     25.72 o
 -14   2  11        0.79       -8.92     22.53 o
 -12   2  11       73.77      104.10     34.40 o
 -10   2  11       11.56       33.26     41.66 o
  -8   2  11       11.26        8.23     54.79 o
  -6   2  11      292.57      332.65     45.28 o
  -4   2  11        2.00       11.34     31.46 o
  -2   2  11      412.32      369.40     66.11 o
   0   2  11      147.10      141.33     22.18 o
   2   2  11      120.56      160.47     29.91 o
   4   2  11       27.93       44.87     21.80 o
   6   2  11       68.73       92.58     27.95 o
   8   2  11       11.70       32.23     26.02 o
  10   2  11       67.21      144.09     31.97 o
  12   2  11        0.14        6.56     28.55 o
  14   2  11       44.71       28.00     31.00 o
 -27   3  11      119.08      100.78     29.69 o
 -25   3  11       77.04        0.86     28.70 o
 -23   3  11      154.79      127.21     23.19 o
 -21   3  11       86.99       83.60     22.35 o
 -19   3  11       18.88        0.42     22.54 o
 -17   3  11      422.81      410.06     28.74 o
 -15   3  11        1.85       72.07     36.32 o
 -13   3  11       69.46      126.40     36.39 o
 -11   3  11      102.72       50.82     32.71 o
  -9   3  11      203.60      317.63     47.09 o
  -7   3  11      176.27      241.76     41.61 o
  -5   3  11     1650.08     1691.15     82.19 o
  -3   3  11       29.90       31.32     33.46 o
  -1   3  11      245.75      268.50     37.16 o
   1   3  11        0.33        6.51     23.99 o
   3   3  11       22.47        3.50     23.85 o
   5   3  11       12.00        6.78     24.93 o
   7   3  11        9.41      -10.97     25.16 o
   9   3  11       80.36       88.71     25.39 o
  11   3  11       31.16       53.26     29.16 o
  13   3  11      149.81      204.32     36.59 o
 -26   4  11       14.26      -36.54     36.54 o
 -24   4  11      519.55      607.15     71.06 o
 -22   4  11        6.96        5.07     32.13 o
 -20   4  11       35.75       20.73     23.75 o
 -18   4  11      206.10      218.63     26.93 o
 -16   4  11       64.78       85.99     23.14 o
 -14   4  11      209.12      243.30     27.24 o
 -12   4  11        0.09      -16.25     21.06 o
 -10   4  11       61.97      121.90     25.44 o
  -8   4  11       28.18       16.56     21.99 o
  -6   4  11      269.36      250.85     55.33 o
  -4   4  11        2.72      -21.99     28.78 o
  -2   4  11      238.06      224.92     42.84 o
   0   4  11      386.61      350.68     37.23 o
   2   4  11      760.35      722.49     76.34 o
   4   4  11       60.09       39.00     28.40 o
   6   4  11       83.09      111.65     32.28 o
   8   4  11        0.70        7.83     27.85 o
  10   4  11        2.40        3.60     30.08 o
 -23   5  11        7.08        1.31     25.74 o
 -21   5  11      328.68      367.37     60.34 o
 -19   5  11      142.12      164.20     28.78 o
 -17   5  11      607.37      705.39     48.73 o
 -15   5  11        1.46       12.65     26.82 o
 -13   5  11      110.33      136.59     27.08 o
 -11   5  11       88.33      104.67     42.12 o
  -9   5  11       91.02      113.27     27.26 o
  -7   5  11      101.29       71.68     26.19 o
  -5   5  11      314.19      325.93     39.35 o
  -3   5  11       44.36       54.90     34.91 o
  -1   5  11        5.08      -16.64     25.71 o
   1   5  11      391.47      338.80     47.49 o
   3   5  11       20.49       80.52     35.67 o
   5   5  11      236.33      202.99     37.17 o
   7   5  11       39.00       63.91     38.30 o
   9   5  11       16.60       -3.80     30.11 o
 -20   6  11       17.01       45.99     26.76 o
 -18   6  11      518.44      589.62     42.03 o
 -16   6  11      115.57      155.80     30.91 o
 -14   6  11      166.32      215.43     31.72 o
 -12   6  11       63.60       74.84     35.42 o
 -10   6  11      148.89      158.63     34.01 o
  -8   6  11        0.68      -31.50     31.50 o
  -6   6  11      321.92      352.02     54.98 o
  -4   6  11        1.20      -12.31     43.97 o
  -2   6  11      210.98      190.09     96.90 o
   0   6  11        0.28      -30.54     30.54 o
   2   6  11       98.41      117.26     40.96 o
   4   6  11       48.15       63.30     39.71 o
 -15   7  11        0.44       18.47     40.34 o
 -13   7  11      153.75      174.02     34.62 o
 -11   7  11       20.12       18.69     29.01 o
  -9   7  11      120.26      142.23     45.69 o
  -7   7  11      145.38      114.64     32.53 o
  -5   7  11       91.16       85.55     39.77 o
  -3   7  11        9.03       -6.51     39.03 o
  -1   7  11       60.79       21.36     39.74 o
 -26   0  12        1.93      -16.29     30.72 o
 -24   0  12      564.30      644.98     92.55 o
 -22   0  12      126.75      151.06     62.49 o
 -20   0  12      594.44      583.04     83.50 o
 -18   0  12      606.92      539.75     59.95 o
 -16   0  12      111.73       65.44     65.93 o
 -14   0  12        0.64      -11.91     33.33 o
 -12   0  12      604.53      559.62     57.17 o
 -10   0  12       29.61       30.39     41.93 o
  -8   0  12     1041.10      982.97    144.17 o
  -6   0  12       77.93      120.45     54.88 o
  -4   0  12       71.41      135.12     60.13 o
  -2   0  12      278.58      146.35     60.31 o
   0   0  12      100.19       67.59     33.67 o
   2   0  12       15.89      -46.91     46.91 o
   4   0  12       74.49       71.40     40.48 o
   6   0  12      238.59      155.44     43.04 o
   8   0  12      118.60      102.24     50.99 o
  10   0  12       70.29      120.81     54.70 o
 -27   1  12       61.24       65.15     27.87 o
 -25   1  12      121.81       85.45     51.79 o
 -23   1  12      719.98      669.45     88.34 o
 -21   1  12      333.15      418.46     59.54 o
 -19   1  12       45.11       16.83     28.39 o
 -17   1  12       81.97       67.51     30.91 o
 -15   1  12        2.98        5.54     26.08 o
 -13   1  12      117.76      113.62     32.21 o
 -11   1  12       55.90       90.63     37.67 o
  -9   1  12      387.24      419.59     52.80 o
  -7   1  12        4.92      -30.27     32.57 o
  -5   1  12      703.69      638.64     82.77 o
  -3   1  12       36.08      -26.99     45.10 o
  -1   1  12      184.57      149.55     45.64 o
   1   1  12       29.75        8.79     24.21 o
   3   1  12      105.88      116.50     29.96 o
   5   1  12       22.79       -7.01     25.87 o
   7   1  12       53.06       36.64     27.70 o
   9   1  12        2.91       27.32     29.75 o
 -26   2  12       31.16       15.23     51.14 o
 -24   2  12      300.74      337.45     28.68 o
 -22   2  12       17.23      -12.05     19.41 o
 -20   2  12      177.19       92.69     44.79 o
 -18   2  12      220.43      223.99     35.44 o
 -16   2  12       23.15       41.07     41.66 o
 -14   2  12      105.11      132.71     38.52 o
 -12   2  12      348.93      410.87     50.95 o
 -10   2  12       54.67       43.03     34.55 o
  -8   2  12       21.21       20.30     34.05 o
  -6   2  12      996.98     1051.22     71.40 o
  -4   2  12      156.50      228.74     53.34 o
  -2   2  12      324.53      333.27     72.09 o
   0   2  12       25.89      133.67     57.60 o
   2   2  12        0.07      -31.45     31.45 o
   4   2  12       37.02        2.03     34.83 o
   6   2  12       95.45       47.35     39.05 o
   8   2  12        5.28      -14.19     26.97 o
  10   2  12       34.07       23.61     29.86 o
 -25   3  12      137.03       86.73     29.23 o
 -23   3  12        9.26      -19.18     27.87 o
 -21   3  12      174.62      197.65     27.12 o
 -19   3  12        9.49       68.67     37.33 o
 -17   3  12      190.04      207.41     45.39 o
 -15   3  12       90.01       85.67     37.59 o
 -13   3  12      273.03      358.70     50.00 o
 -11   3  12       25.45       95.75     36.97 o
  -9   3  12       53.38       93.72     37.30 o
  -7   3  12       45.18       65.18     37.14 o
  -5   3  12      494.41      488.49     55.26 o
  -3   3  12       24.97       13.99     40.57 o
  -1   3  12      114.91       44.74     52.71 o
   1   3  12       15.12       -2.90     46.37 o
   3   3  12       66.73       42.27     36.63 o
   5   3  12      233.00      120.00     60.68 o
   7   3  12       45.17       53.48     41.00 o
 -22   4  12        2.41       -0.85     31.84 o
 -20   4  12        1.05       15.82     23.11 o
 -18   4  12      133.23      156.56     32.39 o
 -16   4  12       27.25       60.24     47.36 o
 -14   4  12        0.01      -12.63     37.49 o
 -12   4  12        7.55       59.58     37.03 o
 -10   4  12       11.20        4.04     29.79 o
  -8   4  12       52.70       96.22     52.07 o
  -6   4  12       32.50       21.59     26.70 o
  -4   4  12       74.45       97.21     41.89 o
  -2   4  12       18.67      -25.38     36.64 o
   0   4  12      164.41      104.08     37.67 o
   2   4  12       85.86      113.64     89.75 o
   4   4  12       67.96       34.73     30.58 o
   6   4  12      311.55      240.47     51.28 o
 -19   5  12      241.43      212.83     58.59 o
 -17   5  12       68.44       45.05     35.95 o
 -15   5  12        1.19       28.15     29.25 o
 -13   5  12       46.29       23.08     49.46 o
 -11   5  12        0.79        2.57     34.82 o
  -9   5  12        0.87       -6.42     28.00 o
  -7   5  12       13.68       14.67     32.57 o
  -5   5  12       12.23       40.18     29.34 o
  -3   5  12       60.92        9.45     60.53 o
  -1   5  12        3.25      -14.85     48.18 o
   1   5  12       52.69       23.32     35.74 o
   3   5  12        3.86       14.70     35.56 o
 -14   6  12       26.48       98.33     28.70 o
 -12   6  12        6.58       36.12     41.28 o
 -10   6  12       36.78       33.16     42.19 o
  -8   6  12       54.85       87.80     33.20 o
  -6   6  12        1.26       62.30     33.00 o
  -4   6  12       32.42       45.61     42.23 o
  -2   6  12       13.89       -1.72     60.13 o
 -23   1  13        1.37      -29.38     32.46 o
 -21   1  13       29.34       51.50     45.20 o
 -19   1  13        0.52      -26.62     35.91 o
 -17   1  13        3.35      -27.96     27.96 o
 -15   1  13        4.02       11.74     30.38 o
 -13   1  13        4.36      -32.81     32.81 o
 -11   1  13        2.38       12.14     37.01 o
  -9   1  13       45.25       38.04     38.48 o
  -7   1  13       21.62       68.65     55.79 o
  -5   1  13        0.44       24.45     53.25 o
  -3   1  13       80.37      117.91     62.13 o
  -1   1  13       15.26        7.97     54.88 o
   1   1  13       23.02      -10.89     35.97 o
   3   1  13        0.11       24.03     35.85 o
   5   1  13        7.04      -33.95     39.12 o
 -22   2  13       94.86      158.42     51.17 o
 -20   2  13       28.44       18.10     30.67 o
 -18   2  13       36.00      111.20     42.15 o
 -16   2  13       12.27       34.37     35.46 o
 -14   2  13       47.72       70.33     39.47 o
 -12   2  13       13.03       33.83     37.44 o
 -10   2  13        8.59       22.63     37.49 o
  -8   2  13        9.23       36.51     37.60 o
  -6   2  13        2.52      -33.42     33.42 o
  -4   2  13        4.38       43.65     54.52 o
  -2   2  13       35.33      112.48     61.76 o
   0   2  13        3.02       55.61     60.68 o
   2   2  13       11.11      -26.72     35.39 o
   4   2  13       34.24       43.98     41.93 o
 -21   3  13        2.84       85.86     41.64 o
 -19   3  13       24.97       45.98     40.48 o
 -17   3  13        3.13        8.64     36.07 o
 -15   3  13        9.05       62.77     40.09 o
 -13   3  13       36.37      114.27     44.92 o
 -11   3  13       79.64      106.68     42.52 o
  -9   3  13       61.49      148.04     63.94 o
  -7   3  13        7.81        6.43     36.31 o
  -5   3  13      125.49      213.34     49.35 o
  -3   3  13       20.16       -7.43     51.44 o
  -1   3  13      257.83      266.07     73.90 o
   1   3  13       76.22       51.08     54.16 o
   3   3  13        6.62      163.37     68.10 o
 -18   4  13       12.72       51.31     39.38 o
 -16   4  13       86.61       75.40     73.63 o
 -14   4  13       12.03       27.09     57.42 o
 -12   4  13       55.16       81.29     42.67 o
 -10   4  13        0.06       17.15     35.19 o
  -8   4  13      137.96      159.93     83.50 o
  -6   4  13       67.39       64.18     41.74 o
  -4   4  13      131.09      117.92     39.66 o
  -2   4  13      112.79      153.96     63.03 o
   0   4  13        2.11       30.61     55.61 o
 -11   5  13      205.31      253.99     47.55 o
  -9   5  13       60.95       65.01     59.81 o
  -7   5  13       17.92       39.93     32.60 o
 -18   0  14       45.23      -40.21     63.57 o
 -16   0  14        4.28       21.37     64.48 o
 -14   0  14        3.93      -41.51     41.51 o
 -12   0  14      178.89      254.84     78.43 o
 -10   0  14        0.62      -52.89     52.89 o
  -8   0  14      164.44       18.84     64.48 o
  -6   0  14        3.29      -57.96     57.96 o
  -4   0  14       76.26        3.62     63.76 o
  -2   0  14       34.35       27.71     66.83 o
 -17   1  14       11.63      -19.09     34.35 o
 -15   1  14       52.07      -15.55     42.80 o
 -13   1  14        0.10      -38.49     38.49 o
 -11   1  14      106.78      132.70     49.99 o
  -9   1  14       82.73       57.78     60.86 o
  -7   1  14        0.15       19.38     56.15 o
  -5   1  14       22.99       57.60     61.76 o
  -3   1  14       13.78      -31.15     58.50 o
 -16   2  14        7.70      -25.05     38.94 o
 -14   2  14        0.40       28.13     39.34 o
 -12   2  14       99.41       44.14     43.85 o
 -10   2  14        0.29       -2.10     45.28 o
  -8   2  14      211.04       95.20     47.37 o
  -6   2  14        6.63       99.44     59.41 o
  -4   2  14        4.90       54.34     58.87 o
 
